# Supplementary material for: Gene duplication and relaxation from selective constraints of GCYC genes correlated with various floral symmetry patterns in Asiatic Gesneriaceae tribe Trichosporeae
Source: PLoS One. 2019 Jan 30;14(1):e0210054. doi: 10.1371/journal.pone.0210054 (PMC6353098; doi:10.1371/journal.pone.0210054)
Supplement: S1 File — (FAS) [file pone.0210054.s010.fas]

>CaaCYC2
ATGCTAGGTTTCGACAAGCCGAGCAAAACCCTCGATTGGCTACTCACGAAATCGAAAGCT
GCCATTAAAGAGCTGGTGCAGAACAAGCAA---GGA------------------------
------ACT---GATAAGAAC---ATTTAT---------------------GAATGTGAC
GAGGTT---------------------------ATAGAAAATGGGAACATA---------
------TCGAAG---------------AGGAAA------------------------TCT
AAATGTAAGGGAGTAGTAAAAGATCCC------------GCGTTGAATAGTGTGAAAGAA
TCGAGGGATAAGGCGAGAGCGAGGGCTAGGGAAAGAACAAGAGAGAAAGTAAATGCGAAA
AAAATCGATGAGTGCAGAAATAATATGTGTTCTTCTGAT------TTGAAC---------
------------------------AATATGTTC---------------------------
---------AGTAGCAATTTTTCGTTA---CCTAATGAA---------GCTGTGGTAACT
------------GAAGATTTTACTCAAGAATCGATTCTCATCAAGAGGATGATGAAA---
---------AACCCT---TCGATTTTTGGGTTTCAGCAAAACATC---------------
------GGCGGTAGTTTTCCGTGTCCTAATAATGTCGGCGAGAACTGGGATATGAGTAGC
TTAAAC---TCACAAACCAATTTGTGTGACATTTTGGATCAG------CACAAATTC---
---
>CaaCYC1
ATGCTAGGTTTCGACAAGCCGAGTAAAACTCTCGAGTGGCTATTGACCAAGTCAAAATCC
GCCATTAAGGAGACG---------------------------------------------
------AAA---GAGAAGTGTACTTCTTCC------------TCACCGTCTGAATGT---
---GTTTCTGCAGGT------------------------AACGGTGAATTTTTA------
---GATTCAAAG---------------GGAAAA---------------------------
---------------TCTAAAGGATCTGGAAAAGAG---GCGTTGAATCTCGCAAAAGAG
TCGAGGGACAAGGAGAGAGCGAGAGCTAGGGAAAGAACGAGGGAGAAAATGAACTTAAAA
AAGCTCGACGAATCGAACCAAGTTTTT---------GAT---------------------
------------------------------------------------------------
---------------CACTTTCCATCG---AGTAGTACTGCT------------------
------------GAAGATCTTATTCGAGAATCGATTCTCGTAAAGAGGATGATGAGA---
---------CACCCT---TCGATTTTCGGGTTCCAGCAAAACGATACCGTTTCAAGACAT
TCAAATTTTAATAATTTTCAATCTCAT---AATGTGAATGAGAATTGGGATTTGAGCAAC
TTGAAC---TCACAATCCAACTTATCGGACATTTTGGATCAG------CACAAATTC---
---
>AaCYC1
ATGCTAGGTTTCGACAAGCCAAGTAAAACACTTGAGTGGTTGTTAACGAAATCGAAAGTA
GCCATTAAAGATCTGGTTCACACAAAGAAA---AGA------------------------
TCTGGT------GCTAGGAGC---ACTTCT------------TCCCCTTCTGAATCCGAA
GTAGTGTTA------AAT---GGTGAAGCT---TTTGAAAATGGGAGTTGTTTAATAGGT
GCAGATTCGAAG---------------GGAAAATCAGTATTGATGAAT---GCT---AAC
AAATGTAAAGGA---GCTAAAGATCCAACACAGAGT---GCATCAACTCTAGCTAAAGAA
TCAAGAGCTAAGGCAAGAGCAAGGGCTAGGGAAAGAACCAAGGAGAAAATGTGTATCAAG
AAGCTAAATGAGTCAAGAAACATGGGT------TCTAAT------TTAAAT---CATTCA
---GTCCCAATTCAG---AGGAACAATTTGTTTGAAGTTTGCAGACCATCTGCATCTAAC
GGT------ATTCTTCATTGTCCCACA---ACTAATGTAGCAACT---GCTGCTACAGTA
GCGGCAACTCATGAAGACCTAATTCAAGAATCCAATGTCATTAAAAGGATGCTGAGGCAC
---------CACTCT---TCGTTTTTCGGATTCCAT------------------------
------TGCAGT---CTCCCATCTCCT---AATGTCAGTGAGAATTGGGATGTTAGCAGC
TTAACC---TCACAATCCAACTTTTCTGACATTTTGGATCAG------CACAAATTC---
---
>ApaCYC1
--------------------------------------------------ATCTAAAGCG
GCCATTAAGGAGTTGGTGCAGGCTAAGAAA---AGT---------GGGAGT------GGG
AGTGGGAGT---GCTAAGAGC---ATTTCC------------TCTCCTTCTGAATGCGAG
GTATTGTCTGCAGGAAAT---GGTGAAACT---TTTGAAAATGGCAGCTATTTG---GAT
GCGGATTCAAAG---------------AAGAAATCGCTGCCCCTGAATCCTAAC---AAC
AAGTGTAAAGAATATGCAAAAGATCCACAGCAGTCT---GCATTAAATCTTGCTAAAGTA
TCA-GGGCTAAGGCAAGAGCAAGGGCAAGAGAAAGAACAAGAGAGAAAATGTGC---AAG
AAACTTGATGAATCAAGAAACATGGAT------CCTGAT------TTGAAC---CCTTCA
---AACCAAATTCAG---------------------------------------------
------CCTACCCTCCACTGTCCCTTA---ACTAATAACGCACCT---GCTGCAACAACT
------------GAAGATTTAATTCAAGAGTCCATTGTCATTAAAAGGATGTTGAAACAG
---------TACCCT---TCATTTTTTGGATTTCAACAAAACCTTATCATTTCAAGGGAT
TGGAACTGCCAT---CTCCCTTCTCCT---AATATAGACGAAAATTGGGATATCA-TAGC
TTAGC----TCACA----------------------------------------------
---
>ApuCYC1
ATGCTAGGTTTCGACAAGCCAAGTAAAACCCTTGACTGGTTGCTCACTAAATCTAAAGCG
GCCATTAAGGAGCTGGTGCAGGCTAAGAAA---AGT---------GGGAGT------GGG
AGTGGGAGT---GCTAAGAGC---ATTTCT------------TCCCCTTCTGAATGCGAG
GTAGTGTCTGCAGGAAAT---GGTGAAACT---TTCGAAAATGGCAGCTATTTG---GAT
GCAGATTCAAAG---------------AAGAAATCACTGCCCCTGAATCCTAAC---AAC
AAGTGTAAAGAATATGCAAAAGATCCACAGCAGTCT---GCATTAAATCTTGCTAAAGTA
TCAAGGGCTAAGGCAAGAGCAAGGGCAAGAGAAAGAACAAGAGAGAAAATGTGCATCAAG
AAGCTTAATGAATCAAGAAACATGGAT------CCTGAT------TTGAAC---CCTTCA
---AACCAAATTCAG---------------------------------------------
------CCTACCATCCACTGTCCCTTA---ACTAATAATGTACCT---GCTGCAACAACT
------------GAAGATTTAATTCAAGAGTCCATTATCATTAAAAGGATGTTGAAACAG
---------TACCCT---TCATTTTTTGGATTTCAACAAAACCTTATCATTTCAAGGGAT
TTGAACTGCCAT---CTCCCTTCTCCT---AATATCAACGAAAATTGGGATATCAATAGC
TTAACC---TCACAATCCAACCTGTGTGACATTTTGGATCAG------CACAAATTT---
---
>BelCYC1
ATGCTAGGTTTTGACAAGCCAAGCAAAACCCTTGAGTGGGTGCTAAAGAAATCAAAGGCC
GGGATTAAAGAATTGGTGCAGACAAAAGAAAATAGT---------GGGAATGCTAATGCC
AGTGCTAGTGCTGCTAAGAGC---ATTTCT------------TCGCCTTCTGAGTGTGAG
GTGGTGTCTGCAGGAAATTACGGCGAAGCCCCTTACGAAAACGGGAGCTACGTGGCGTGT
GCTGCGGATTCA---------------AGGAAG---------------------------
------------------AAAGATCCACAGAAGAAT---GTGTTGAATCTTGCTAAAATG
TCGAGAGCCAAGGCGAGGGCGAGGGCGAGGGAAAGAACGAGAGAGAAAATGTGCATAAAG
AAGTTTAATGAATCAAGGAACAATATGTGTGGCCCTGATCATTTGATCAAC---CCTTCA
AGCTCATCAATTCATTCAAGAAACGATATGTTTGAAGTT---------------------
------------------TGTCCCATG---AGTAATGTGGCATCT---TCTGCTGCAGCA
GCTCCAAAT---GAAGACCTAATTCAAGAATCCATTGTCATCAAAAGGATGTTGAAG---
---------CACCCGTCTTCGTTCTTCGGATTTCAACAAAACCTTATTATTTCAAGAGAT
TTGAACTGCACT---CTCCCATCTCCT---AATGTGAGTGACAATTGGGATATTAGTAGC
TTTAAC---TCACAGTCAAATCTATGTGACATTTTGGATCAG------CACAAATTC---
---
>NlCYC1
ATGCTAGGTTTCGACAAGCCAAGTAAAACCCTTGACTGGTTGCTCACTAAATCTAAAGCA
GCCATTAAGGAGCTGGTGCAGGCTAAGAAA---AGT---------------------GGG
AGTGGGAGT---GCTAAGAGC---ATTTCT------------TCCCCTTCTGAATGCGAG
GTAGTGTCTGCAGGAAAT---GGTGAAACT---TTAGAAAATGGCAGCTATTTG---GAT
GCTGATTCAAAG---------------AAAAAATCACTGCCCCTGAATCCTAAC---TAC
AAGTGTAAAGAATATTCAAAAGATCCACAACAGTCT---GCATTAAATCTTGCTAAAGTA
TCAAGGGCTAAGGCAAGGGCAAGGGCCAGAGAAAGAACAAGAGAGAAAATGTGCATCAAG
AAGCTTAATGAATCAAGAAGC---ATGGAT---CCTGAT------TTGAAC---CCTTCA
---AACCAAATTCAG---------------------------------------------
------CCTACCCTCCACTGTCCCTTA---ACTAATAATGTACCT---GCTGCAACAAAT
------------GAAGATTTAATTCAAGAATCTATTGTCATTAAAAGGATGTTGAAACAG
---------TACCCT---CCTTTTTTTGGATTTCAACAAAACCTTATCATTTCAAGGGAT
TTGAACTGCCAT---CTCCCTTCTCCT---AATATCAACGATAATTGGGATATCAATAGC
TTAACC---TCACAATCCAACCTGTGTGACATTTTGGATCAG------CACAAATTC---
---
>NoCYC1
ATGCTAGGTTTCGACAAGCCAAGTAAAACCCTTGACTGGTTGCTCACTAAATCTAAAGCA
GCCATTAAGGAGCTGGTGCAGGCTAAGAAA---AGT---------------------GGG
AGTGGTAGT---GCTAAGAGC---ATTTCT------------TCCCCTTCTGAATGCGAG
GTAGTCTCTGCAGGAACT---GGTGAAACT---TTTGAAAATGGGAGCTATTTG---GAT
GCGGATTCAAAG---------------AAGAAATCACTGGCCCTGAATTCTAAT---TGC
AATTGTAAAGAATATTCAAAAGATCCACAGCAGTCT---GCATTCAATCTTGCTAAAGTA
TCAAGGGCTAAGGCAAGAGCAAGGGCCAGAGAAAGAACAAGAGAGAAAATGTGTATCAAA
AAGTTTATTGAATCAAGAAAC---ATGGAC---CCTGAT------TTGAAC---CCTTCA
---AACCAAATTCAG---------------------------------------------
------CCTACCCTCCGCTGTCCCTTA---ACTAATAGTGTACCT---GCTGCAACAACT
------------GAAGATTCAATTCAAGAATCCATTGTCATTAAAAGGATGTTGAAACAG
---------TACCCG---TCATTTTTTGGATTTCAACAAAACCTTATCATTTCAAGGGAT
TTGAACTGCAAT---CTCCCTTCACCTTATAATATCATTGATAATTGGGATATCAATAAC
TTAACC---TCACAGTCCAACCTGTGTGACATTTTGGATCAG------CACAAATTT---
---
>NrCYC1F
--------------------------------------------------ATCGAAAGCA
GCCATTAAGGAACTGGTGCAGACAAAAAAA---AGT---------------------GGC
AGTGGTAGT---GCTAAGAGC---ACTTCT------------TCCCCTTCTGAATGCGAG
GTAGTGTCTGCAGGAAAT---GGTGAAGCT---TTCGAAAATGGGAACTATTTT---GGT
GCAGATTCAAAG---------------AAGAAATCAGTATTTCTG---GATGCT---TAC
AAATGTAAAGAA---GCAAAAGATCCACAGCAGGCT---GCATTAAATCTAGCTAAAGTA
TCAAGGGCTAAAGCCAGAGCAAGGGCTAGAGAAAGAACAAGAGAGAAAATGTGCATCAAG
AAGCTTAACGGATCGAGAAAC---ATGGAT---CTTGAT------TTGAAC---CCCTCA
---AACCCAATTCAGTCTAGAAACAATCTATTTGATGTTTGCAAATTATCTGCTTCTAAT
ATCCAGCCTCTTCTCCATTGTCCCTTA---ACTAATGAAACT------GCTGCCGCAACT
------------GAAGACCTAATTCAAGAATCCATTGTCATCAAAAGGATGTTGAAG---
---------CATCCT---TCATTTTTTGGATTTCAACAAAACCTTATCATTTCAAGAGAT
TTGAACTGCAGT---CTCCCATCTCCT---AATATCAATGATAATTGGGATATTAATAGC
TTAACT---TCACAA---------------------------------------------
---
>McCYC1F
--------------------------------------------------ATCGAAAGCA
GSSATTAAGGAGCTGGTGCAGACAAAGAAA---AAG---------------------TGC
AGTGCCAGT---GCTAAGAGC---ATTTCT------------TCCCCTTCTGAATCCGAG
GTAGTGTCTGCAGGAAAT---GGTGAAGCT---TTCGAAAATGGGAACTATGTT---GGT
GCAGATGACCGTCCGTTAAACTACCAA---AAAAACTTCAAGATG---AATGCT---TAC
AAATGTAAAGAA---GCAAAAGATCCACAGCAGGCT---GCATTAAATCTAGCCAAAGTT
TCAAGGGCTAAAGCAAGAGCAAGGGCTAGAGAAAGAACAAGAGAAAAAATGTGCATCAAG
AAGCTTAACGAATCGAGAAAC---ATGGAT---CTTGAT------TTGAAC---CCCTCA
---ACA---ATTCAGTCTAGAAACAATCTATTTGAAGTTTGCAAATTATCTGCTTCTAAC
ATCCAGCCTCTTCTCCATTGTCCCTTA---ACTAATGAAACT--------TGCCGCAACT
------------GAAGACCTAATTCAAGAATCAATTGTCATCAAAAGGATGTTGAAG---
---------CATCCT---TCATTTTTTGGATTTCAACAAAACCTTATCATTTCAAGAGAT
TTGAACTGCAGT---CTCCCATCTCCT---AATATCAATGATAATTGGGATATTAATAGC
TTAACC---TCACAA---------------------------------------------
---
>FaCYC1F
ATGCTAGGTTTCGACAAGCCAAGTAAGACCCTTGAGTGGCTGCTCACGAAATCGAAATCA
GCCATTAAGGAGCTGGTTCAGACAAAGAAA---AGT---------------------GGC
AGTGCTAGT---GCTAAGAGC---ATTTCT------------TCCCCTTCTGAATCCGAG
GTAGTGTCTGCAGGAAAT---GGTGAAGCT---TTCGAAAATGGGAACTATGTT---GGT
GCAGATGACCGTCCGTTAAACTACCAA---AAAAACTTCAAGTTG---AATGCT---TAC
AATTGTAAAGAA---GCAAAAGATCCACAGCAGGCT---GCAATTAATCTAGCCAAAGTT
TCAAGGTCTAAAGCAAGAGCAAGGGCTAGAGAAAGAACAAGAGAGAAAATGTGCATCAAG
AATCTTAACGAATCGAGAAAC---ATGGAT---CTTGAT------TTGAAC---CCCTCA
---ACA---ATTCAGTCTAGAAACAATCTATTTGAAGTTTGCAAATTATCTGCTTCTAAC
ATCCAGCCTCTTCTCCATTGTCCCTTA---ACTAATGAAACT------GCTGCCGCAACT
------------GAAGACCTAATTCAAGAATCCATTGTCATCAAAAGGATGTTGAAG---
---------CATCCT---TCGTTTTTTGGATTTCAACAAAACCTTACCATTTCAAGAGAT
TTGAACTGCAGT---CTCCCATCTCCT---AATATCAATGATAATTGGGATATTAATAGC
TTAACC---TCACAATCCAACATATGTGACATTTTGGATCAG------CACAAATTC---
---
>AoCYC1F
--------------------------------------------------ATCGAAAGCA
GCCATTAAGGAGCTGGTGCAGACAAAGAAA---AGT---------------------GGC
AGTGCTAGT---GCTAAGAGC---ATTTCT------------TCCCCTTCTGAATCCGAG
GTAGTGTCTCCAGGAAAT---GGTGAAGCT---TTCGAAAATGGGAACTATTTG---GGT
GCAGATGACCCGTCCGCTAAACTACCAAAAAAACTTGAAGAT--G---AATGCT---TAC
AAATGTAAAGAA---GCAAAAGATCCACAGCAGGCT---GCATTAAATCTAGCCAAAGTT
TCAAGGGCTAAAGCAAGAGCAAGGGCTAGAGAAAGAACAAGAGAGAAAATGTGCATCAAG
AAGCTTAACGAGTCGAGAAAC---ATGGAT---CTTGAT------TTGAAC---CCCTCA
---ACA---ATTCAGTCTAGAAATAATCTATTTGAAGTTTGCAAATTATCTGCTTCTAAC
ATCCAGCCTCTTCTCCATTGTCCCTTA---ACTAATGTAACT------GCTGCCGCAACT
------------GAAGACCTAATTCAAGAATCCATTGTCTTCAAAAGGATGTTGAAG---
---------CATCCT---TCATTTTTTGGATTTCAACAAAACCTTATCATTTCAAGAGAT
TTGAACTGCAGT---CTCCCATCTCCT---TATATCAATGATAATTGGGCTATTAATAGC
TTAACC---TCACAA---------------------------------------------
---
>CcCYC1F
--------------------------------------------------ATCGAAAGCA
GCCATTAAGGAGCTGGTGCAGACAAAGAAA---ACT---------------------GGC
AGTGCTAGT---GCTAAGAGC---AATTCT------------TCCCCTTCTGAATGCGAG
GTAGTGTCTGCAGGAAAT---GGTGAAGCT---TTCGAAAATGGGAACTATTTT---GGT
GCAGATTCAAAG---------------AAGAAATCAGTATTTCTG---AATGCT---TAT
AAATGTAAAGAA---ACAAAAGATCCACATCAGGCT---GCATTAAATCTAGCTAAAGTA
TCAAGGGCTAAAGCCAGAGCAAGGGCTAGAGAAAGAACAAGAGAGAAAATGTGCATCAAG
AAGCTTAACGAATCGAGAAAC---ATGGAT---CTTGAT------TTGAAC---CCCTCA
---AACCCAATTCAGTCTAGAGACAATCTATTTGAAGTTTGCAAATTATCTGCTTCTAAT
ATCCAGCCTCTTCTCCATTGTCCCTTA---ACTAATGAAACT------GCTGCCACAACT
------------GAAGACCTAATTCAAGAATCCGTTGTCGTCAAAAGGATGTTGAAG---
---------CATCCT---TCATTTTTTGGATTTCAACAAAACCTTATGATTTCAAGAGAT
TTGAACTGCAGT---CTCCCATCTCCT---AATATCAATGATAATTGGGATATTAATAGC
TTAACC---TCACAA---------------------------------------------
---
>DgCYC1F
------------------------------------------------------------
------------------------------------------------------------
------------------------------------------------------------
------------GGAAGT---GGCGAAGCT---TTCGAAAATGGGAACTATTTT---GGT
GCAGATTCAAAG---------------AAGAAATCAGTATTTCTA---------------
---------------GCAAAAGATCCACAGCAGGCT---GCATTAAATCTAGCTAAAGTA
TCAAGGACTAAAGCAAGAGCAAGGGCTAGAGAAAGAACAAGAGAGAAAATGTGCATCAAG
AAGCTTAACGAATCAAGAAACAATATGGGGTGTCTGGAT------TTGAAC---CCCTCA
---AACCCAATTCAGTCTAGAAACAATCTATTTGATGTTTGCAAGTTATCTGTTTCTAAT
ATCCAGCCTCTTCTCCATTGTCCCTTA---ACTAATGAAACT------GCTGCCGCAACT
------------GAAGACCTAATTCAAGAATCCATTGTCATCAAAAGGATGTTGAAG---
---------CACCCGTCTTCGTTTTTTGGATTTCAACAAAACCTTATCATTTCAAGAGAT
TTGAACTGCAGT---CTCCCATCTCCT---GATGCCAATGACAATTGGGATATTAGTAAC
TTTACC---TCACAATC-------------------------------------------
---
>NasCYC1
ATGCTAGGTTTTGACAAGCCAAGCAAAACCCTTGAATGGCTGCTCACGAAATCGAAAGCA
GCCATTAAGGAGCTGGTGCACACAAAGAAA---AGT---------------------GCC
AGTGCCAGT---GCTAAGAGC---AATTCT------------TCCCCTTCTGAATGCGAG
GTAGTGTCTGCAGGAAAT---GGCGAAGCT---TTTGATTATGGAAACTATTTA---GGT
GCAGATTCAAAG---------------AAGAAATCAGCG---CTTATGAATGCT---TAC
AAATGTAAAGGA---CCAAAAGATCCACAGCAGGCT---GCATTAAATCTTGCTAAAGAA
TCCAGGGCTAAAGCAAGAGCAAGGGCTAGAGAAAGAACAAGAGAAAAAATGAGCATCAAG
AAGCTTAACGAATCAATAAAC---TTGGTC---CCTGAT------TTGAAC---CCCTCA
---AACCCAATTCAGTCTACAAACAATCCATTTGAC------------------------
------------CTCCATTGTCCCTTA---ACTAATGTAGCT------GCACCAGAAACT
------------GAAGACCTAATTCAAGAATCCATAGTCATCAAAAGGATGTTGAAG---
---------CACCCT---TCATTTTTTGGTTTCCAACAAAACCTTATCATTTCAAGAGAT
TTGAACTGCAGC---CTCCCATCT---GCTAATATCAATGAGAATTGGGATATTAGTAGC
ATAACC---TCACAATCCAACCTATGCGACATTTTGGATCAG------CACAAATTC---
---
>NarCYC1
ATGCTAGGTTTTGACAAGCCAAGCAAAACCCTTGAATGGCTGCTCACGAAATCGAAAGCA
GCCATTAAGGAGCTGGTGCACACAAAGAAA---AGT---------------------GCC
AGTGCCAGT---GCTAAGAGC---AATTCT------------TCCCCTTCTGAATGCGAG
GTAGTGTCTGCAGGAAAT---GGCGAAGCT---TTTGATTATGGAAACTATTTA---GGT
GCAGATTCAAAG---------------AAGAAATCAGCG---CTTATGAATGCT---TAC
AAATGTAAAGGA---CCAAAAGATCCACAGCAGGCT---GCATTAAATCTTGCTAAAGAA
TCCAGGGCTAAAGCAAGAGCAAGGGCTAGAGAAAGAACAAGAGAAAAAATGAGCATCAAG
AAGCTTAACGAATCAATAAAC---TTGGTC---CCTGAT------TTGAAC---CCCTCA
---AACCCAATTCAGTCTACAAACAATCCATTTGAC------------------------
------------CTCCATTGTCCCTTA---ACTAATGTAGCT------GCACCAGAAACT
------------GAAGACCTAATTCAAGAATCCATAGTCATCAAAAGGATGTTGAAG---
---------CACCCT---TCATTTTTTGGTTTCCAACAAAACCTTATCATTTCAAGAGAT
TTGAACTGCAGC---CTCCCATCT---GCTAATATCAATGAGAATTGGGATATTAGTAGC
ATAACC---TCACAATCCAACCTATGCGACATTTTGGATCAG------CACAAATTCATA
---
>McCYC1E
ATGCTAGGTTTCGACAAGCCAAGTAAAACCCTTGAGTGGCTGCTCACGAAATCGAAAGCA
GCCATTAAGGAGCTGGTGCAGACGAAGAAA---AGT---------------------GCC
AGTGCTAGT---GCTAAGAGC---ATTTCT------------TCCCCTTCTGAATGCGAG
GTCGTGTCTGCAGGAAAT---GGTGAAGCT---TTCGAAAATGGGAACTATTTA---GGT
GCAGATTCAAAC---------------AGGAAATCGGTACTGCTG---AATGCT---TAC
AAATGTAAAGAA---GCAAAAGATCCACAGCAGCCT---GCATTAAATCTTGCTAAAGTA
TCAAGGGCTAAAGCAAGAGCAAGGGCTAGAGAAGGAACAAGAGAGAAAATGTGCATCAAG
AAGCTTAACGAATCAAGATAC---ATGGAT---CCTGAT------TCGAAC---CCCTCA
---AACCCAATTCAGTCCAGAAACAATCTAATCGAAATTTGCAAATCATCTGCTTCTAAT
AGCGAGCCTATCCTCCATTGTCCCTTA---ACTAATGTAGCT------GCTGCATCAACT
------------GAAGACCTAATTCAAGAATCCATTGTCATCAAAAGGATGCTGAAG---
---------CACCCT---TCGTTTTTTGGATATCAACAAAACCTTATCATTTCAAGAGAT
TTGAACTGCAGT---CTCCCATCTCCT---AATATCAATGATAATTGGGATATCAGTAGC
TTAACC---TCACAATCCAACCTATGTGACATTTTGGATCAG------CACAAATTC---
---
>NrCYC1E
--------------------------------------------------ATCAAAAGCA
GCTATTAAGGAGCTGGTACAGACGAAGAAA---AGT---------------GCCAGTGCT
AGTGCTAGT---GCTAAGAGC---ATTTCT------------TCCCCTTCTGAATGCGAG
GTCGTGTCTGCAGGAAAT---GGTGAAGCG---TTCGAAAATGGGAACTATTTA---TGT
GCAGATTCAAAG---------------AAAAAATCAGTACTACTG---AATGCT---TAC
AAATGTAAAGAA---GCAAAAGATCCACAGCAGGAT---GCATTAAATCTTGCTAAAGTA
TCAAGGGCTAAGGCAAGAGCAAGGGCTAGAGAAAGAACAAGAGAGAAAATGTGCATCAAG
AAGCTTAACGAATCAAGAAAC---ATGGAT---CCTGAT------TTGAAC---CCCTCA
---AACCCAATTCAGTCCAGAAACAATCTATTCGACATTTGCAAATTTTCTGCTTCTAAT
AGCGAGCCTATCCTCCATTGTCCCTTA---ACTAATGTAGCT------GCTGCAGCAACT
------------GAAGACCTAATTCAAGAATCCATTGTCATCAAAAGGATGTTGAAG---
---------CCACCT---TCATTTTTTGGATTTCAACAAAACCTTATCATTTCAAGAGAT
TTGGACTGCAGT---CTCCCATCTCCT---AATATCAATGATAATTGGGATATCAGTAGC
TTAACC---TCACAA---------------------------------------------
---
>FaCYC1E
ATGCTAGGTTTCGACAAGCCAAGTAAAACCCTTGAGTGGCTGCTCACGAAATCGAAAGCA
GCCATTAAGGAGCTGATGCAGACGAAGAAA---AGA---------------------GCC
AGTGCTAGT---GCTAAGAGC---ATTTCT------------TCCCCTTCTGAATGCGAG
GTCGTGTCTGCAGGAAAT---GGTGAAGCT---TTCGAAAATGGGAACTATTTA---GAT
GCAGATTCAAAG---------------AGGAAATCGGTACTGCTG---AATGCT---TAC
AAATGTAAAGAA---GCAAAAGATCCACAGCAGGCT---GCATTAAATCTTGCTAAAGTA
TCAAGGGCTAAAGCAAGAGCAAGGGCTAGAGAAAGAACAAGAGAGAAAATGTGCATCAAA
AAGCTTAACGAATCAAGAAAC---TTGGAT---CCTGAT------TTGAAC---CCCTCA
---AACCCAATTCAGTTCAGAAACAATCTATTCGAAATTTGCAAATTATCTGCTTCTAAT
AGCGAGCCTATCCTTCATTGTCCCTTA---ACTAATGTAGCT------GCTGCAGCAACT
------------GAAGACCTAATTCAAGAATCCATTGTCATCAAAAGGATGCTGAAG---
---------CACCCT---TCATTTTTTGGATTTCAACAAAACCTTATCATTTCAAGAGAT
TTGAACTGCAGT---CTCCCATCTCCT---AATATCAATGATAATTGGGATATCAGTAGC
TTAACC---TCACAATCCAACCTATGTGACATTTTGGATCAG------CACAAATTC---
---
>AoCYC1E
--------------------------------------------------ATCGAAAGCA
GCCATTAAGGAGCTG-TGCAGACGAAGAAA---AGT------------------------
---GCCAGT---GCTAAGAGC---ATTTC-------------TCCCCTTCTGAATGCGAG
GTCGTGTCTGCAGGAAAT---GGTGAAGCT---TT-GAAAATGGGAACTATTTA---GGT
GCAGATTCAAAG---------------AGGAAATCGGTACTGCTG---AATGCT---TAC
AAATGTAAAGAA---GCAAAAGATCCACAGCAGGCT---GCATTAAATCTTGCTAAAGTA
CCAAGGGCTAAAGCAAGAGCAAGGGCTAGAGAAAGAACAGGAGAGAAAATGTGCATCAAG
AAGCTTAACGAATCAAGAAAC---ATGGAT---CCTGAT------TTGAAC---CCCTCA
---AACCCAATTCAGTCCAGAAATAATCTATTCGAAATTTGCAAATTATCTGCTTCTAAT
AGCGAGCCTATCCTCCATTGTCCCTTA---ACTAATGTAGCT------GCTGCAGAAACT
------------GAAGACCTAATTCAAGAATCCATTGTCATCAAAAGGATGTTGGAG---
---------CACCCT---TCATTTTTTGGATTTCAACAAAACCTTATCATTTCAAGAGAT
TTGAACTGCAGT---CTCCCATCTCCT---AATATCAATGATAATTGGGATATCAGTAGC
CTAACC---TCACAA---------------------------------------------
---
>CcCYC1E
--------------------------------------------------ATCGAAAGCA
GCCATTAAGGGGCTGGTGCAGATGAAGAAA---AGT---------------ACCAGTGCT
AGTGCTAGT---GCTAAGAGC---ATTTCT------------TCCCCTTCTGAATGCGAG
GTCGTGTCTGCAGGAAAT---GGTGAAACT---TTCGAAAATGGGAACTATTTA---GGT
GCAGATTCAAAG---------------AAGAAATCAGTACTTCTG---AATGCT---TAC
AAATGTAAAGAA---GCAAAAGATCCACAGCAGGCT---GCATTAAATCTTGCTAAAGTA
TCAAGGGCTAAGGCAAGAGCAAGGGCTAGAGAAAGAACAAGAGAGAAAATGTGCATCAAG
AAGCTTAACGAATCAAGAAAC---ATGGAT---CCTGAT------TTGAAC---TCCCCA
---AACCCATTTCAGTCCAGAAACAATCTATTCGAAATTTACAAATTATCTGCTTCTAAT
AGTGAGCCTATCCTCCATTGTCCCTTA---ACTAATGTAGCT------ACTGCAGCAACT
------------GAAGACCTAATTCAAGAATCCATTGTCATCAAAAGGATGTTGAAG---
---------CACCCT---TCATTTTTTGGATTTCAGCAAAACCTTATCATTTCAAGAGAC
------TGCAGC---CTCCCATCTCCT---AATATCAATGATAATTGGGATATCAGTAGC
TTAACC---TCACAA---------------------------------------------
---
>DgCYC1E
--------------------------------------------------ATCAAAAGCA
GCCATTAAGGAGCTGGTACAGACGAAGAAA---AGG---------------GCCAGTGCT
AGTGCTAGT---GCTAAGAGC---ATTTCT------------TCCCCTTCTGAATGCGAG
GTCGTGTCTGCAGGAAAT---GGTGAAGCG---TTCGAAAATGGGAACTATTTA---TGT
GCAGATTCAAAG---------------AACAAATCAGTACTACTG---AATGCT---TAC
AAATGTAAAGAA---GCAAAAGATCCACAGCAGGAT---GCATTAAATCTTGCTAAATTA
TCAAGGGCTAAGGCAAGAGCAAGGGCTAGAGAAAGAACAAGAGAGAAAATGTGCATCAAG
AAGCTTAACGAATCAAGAAAC---ACGGAT---CCTGAT------TTGAAC---CCCTCA
---AACCCAATTCAGTCCAGAAACAATCTACTAGAAATTTGCAAATTTTCTGCTTCTAAT
AGCGAGCCTACCCTCCATTGTCCCTTA---ACTAATGTAGCT------GCTGCAGCAACT
------------GAAGACCTAATTCAAGAATCCATTGTCATCAAAAGGATGTTGAAG---
---------CACCCT---TCATTTTTTGGATTTCAACAAAACCTTATCATTTCAAGAGAT
TTGAACTGCAGT---CTCCCATCT------------------------------------
------------------------------------------------------------
---
>GcCYC1
ATGCTAGGTTTCGACAAGCCAAGTAAAACCCTTGACTGGTTGCTCACTAAATCTAAAGCA
GCCATAAAGGAGCTGGTGCAGGCTAAGAAA---AGT---------------------GGG
AGTGGTAGT---GCTAAGTGC---ATTTCT------------TCCCCTTCTGAATGCGAG
GTAGTGTCTGCAGGAACT---GGTGAAACT---TTCGAAAATGTCAGCTATTTG---GAT
GCGGATTCAAAG---------------AAGAAATCACTGTCCCTGAATCCTAAT---TAC
AAGTGTAAAGAATATTCAAAAGATCCAGAACAGTCT---GCATTAAATCTTGCTAAAGTA
TCAAGGGCTAAGGCAAGAGCAAGGGCCAGAGAAAGAACAAGAGAGAAAATGTGCATCAAG
AAGCTTAATGAATCAAGAAAC---ATTGAC---CCTGAT------TTGAAC---CCTTCA
---AACCAAATTCAG---------------------------------------------
------CCTACCCTCCACTGTCCCATA---ACTAATAGTGTACCT---GCTGCAACAACT
------------GAAGATTTAATTCAAGAATCCATTGTCATTAAAAGGATGTTGAAACAG
---------TACCCT---TCATTTTTTGGATTTCAACAAAACCTTATCATTTCAAGGGAT
TTGAACTGCAAT---CTCCCTTCACCT---AATATCAACGATAATTGGGATATCAATAGC
TTAACC---TCACAGTCCAACCTGTGTGACATTTTGGATCAG------CACAAATTT---
---
>GvCYC1
--------------------------------------------------ATCTCAAGCA
GCCATTAAGGAGCTGGTGCAGGCTAAGAAA---AGT---------------------GGG
AGTGGTAGT---GCTAAGAGC---ATTTCT------------TCCCCTTCTGAATGCGAG
GTAGTGTCTTCAGGAACT---GGTGAAACT---TTCGAAAATGTCAGCTATTTG---GAT
GCGGATTCAAAG---------------AGGAAATSACTGCCCCTGAATCCTAGT---TAC
AGTGTGAAAGAATATTCAAAAGATCCACAGCAGTCT---GCATTAAATCTTGCTAAAGTA
TCAAGGGCTAAGGCAAGAGCAAGGGCCAGAGAAAGAGCAAGAGAGAGAATGTGCATCAAG
AAGCTTAATGAATCAAGAAAC---RTGGAC---CCTGAT------TTGAAC---CCTTCA
---AACGGAATTCAG---------------------------------------------
------CCTACCCTCCACTGTCCCTTA---ACTAATAGTGTA---GCTGCTGCAACGACT
------------GAGGATTTAATTCAAGAATGCAGTGAAWTTAAAAGGATGTTGAAGAAG
---------TACSMT---TCATTTTTTGGATTTCAACAAAACCTTATCATGAGAAGGGAT
GGGARYWGCAAW---GTCCCTTCACCT---AATATC------------------------
------------------------------------------------------------
---
>GpCYC1
ATGCTAGGTTTCGACAAGCCAAGTAAAACCCTTGACTGGTTGCTCACTAAATCTAAAGCA
GCCATTAAGGACCTGGTGCAGGCTAAGAAA---AGT---------------------GGG
AGTGGTAGT---GCTAAGAGC---ATTTCT------------TCCCCTTCTGAATGCGAG
GTAGTGTCTGCAGGAACT---GGTGAAACT---TTCGAAAATGGCAGCTATTTG---GAT
GCGGATTCAAAG---------------AAGAAATCACTGCCCCTGAATTCTAAT---TAC
AACTGTAAAGAATATTCAAAAGATCCACAACAGTCT---GCATTAAATCTTGCTAAAGTA
TCAAGGGCCAAGGCAAGAGCAAGGGCCAGAGAAAGAACAAGAGAAAAAATGTGCATCAAG
AAGCTTAATGAATCAAGAAAC---ATGGACCCTGCAGAT------TTGAAC---CCTTCA
---AACCAAATTCAG---------------------------------------------
------CCTACCCTCCACTGTCCCTTA---ACTAATAGTGTACCTGCAGCTGCGACAGCT
------------GAAGATTTAATTCAAGAATCCATTGTCATTAAAAGGATGTTGAAACAG
---------TACCCG---TCATTTTTTGGATTTCAACAAAACCTTATCATTTCTAGGGAT
TTGAACTGCAAT---CTCCCTTCACCT---AATATCAACGATAATTGGGAGATCAATAGC
TTAACC---TCACAGTCCAACCTGTGTGACATTTTGGATCAG------CACAAATTT---
---
>EbCYC1
ATGCTAGGTTTCGACAAGCCTAGCAAAACCCTTGAGTGGCTTCTAACAAAGTCCAAAGCA
GCAATCAAGGATCTTGTGCTCTCCAAAAAA---TGT---------------GCAAGT---
TCT---AGT---GCTAAGAGC---ACTTCC------------TCCCCTTCTGAA------
GTGGTGAAT---GGG---------GAGGAT---TTTGAGACTGGGAATTCTTTA---GTG
GCCGATTCGAAG---------------AGGAAG---------TTGGTGGTT------ACG
AGATGTAGAGGA---GGTAAAGATCCGCAACTAGCT---GTGCCAAATCATGAAAAAGAG
TCGAGGGCAAAGGCCAGAGCGAGGGCCATGGAAAGGACCAAGGAGAAAATGTGCATGAAG
AAGCTCAATGAAACAAGAAAC---TTGGGG---CCTGAT------GTGAAC---CCTGCA
---ATGCCAATGCAG---------------------------------------------
------CCAATTTTCCAGTGTCCCTTG---ACAAATGAA---------GCTGCATCCAAC
------------GAAGACCTAATTCAAGAATCTTTCACCGTTAGGAGAATGTCGAAG---
---------CATCAG---CCGTTTTTCGGGTTTCAACAA---------------------
------------------------------------AATGAGAACTGGGATATAACCAGT
TTACCC---TCACAATCCAATCTTTGTGACATTTTGGATCAG------CACAAATTCATA
---
>BlCYC1
ATGCTAGGTTTCGACAAGCCAAGTAAAACACTTGAGTGGTTGTTAACAAAATCGAAAGTA
GCCATTAAAGATTTGATTCAGACAAAGAAG---AGT------------------------
TCT---AGT---GCTAGGAGC---ACTTCT------------TCGCCTTCTGAATGCGAA
GTAGTGTTAAATGGT---------GAAACT---TTTGAATATGGGACTTGTTTATTACCT
GCGGATTCGAAG---------------AGAAAATCAGTGTTG---ATGAATGCT---AAC
AAATGTAAAGGA---GCTAAAGATCCAACACAGAGTATTGCATCAACTCTAGCTAAAGAA
TCAAGGGCTAAGGCAAGAGCAAGGGCTAGGGAAAGAACGAAGGAGAAAATGTGCATCAAG
ACGCTAAATGAATCAAGAAAC---ATGAAC------------------------------
------------------------AATTTGTTTGAAGTTTGCAGACCATCTGCATCTAAT
AGCCAGCCTATTCTTCATTGTCCCGTA---ACCAATGAAGCTACT---GCTGCCACAGTA
GCAGCTACT---GAACACCTAATTCAAGAATCCAACGTCGTTAAAAGGATGCTGAGGCAC
---------CACCCT---TCGTTTTTCGAGTTTCAT------------------------
------TGCAGT---CTCCCATCCCCT---AATGTCAATGAGAATTGGGATGTTAGCCGT
TTAACC---TCACAATCCAACTTTTGTGACATTTTGGATCAGCAG---CACAAG------
---
>CpCYC1
ATGCTAGGTTTCGACAAGCCAAGTAAAACCCTTGACTGGTTACTCACTAAATCTAAAGCA
GCCATTAAGGAGCTGGTGCAGGCTAAGAAA---AGT---------------------GGG
AGTGGGAGT---GCTAAGAGC---ATTTCT------------TCCCCTTCTGAATGCGAG
GTAGTGTCTGCAGGAAAT---GGTGAAACT---TTCGAAAATGGCAGCTATTTG---GAT
GCTGATTCAAAG---------------AAGAAATCACTGCCCGTGAATCCTAAC---TAC
AAGTGTAAAGAATATTCAAAAGATCCACAGCAGTCT---GCATTAAATCTTGCTAAAGTA
TCAAGGGCTAAGGCAAGGGCAAGGGCCAGAGAAAGAACAAGAGAGAAAATGTGCATCAAG
AAGCTTAATGAATCAAGAAGC---ATGGAT---CCTGAT------TTGAAC---CCTTCA
---AACCAAATTCAG---------------------------------------------
------CCTACCCTCCACTGTCCCTTA---ACTAATAATGTACCT---GCTGCGACGACT
------------GAAGATTTAATTCAAGAATCTATTGTCATTAAAAGGATGTTGAAACAG
---------TACCCT---CCATTTTTTGGATTTCAACAAAACCTTATCATTTCAAGGGAT
TTGAACTGCCAT---CTCCCTTCTCCT---AATATCAACGACAATTGGGATATCAATAGC
TTAACC---TCACAATCCAACCTGTGTGACATTTTGGATCAG------CACAAATTC---
---
>CbCYC1
--------------------------------------------------ATCTAAAGCG
GCCATTAGGGAGCTGGTGCAGGCTAAGAAA---AGT---------GGGAGT------GGG
AGTGGGAGT---GCTAAGAGC---ATTTCT------------TCCCCTTCTGAATGCAGG
-TAGTGTCTGCAGGAAAT---GGTGAAACT---TTTGAAAATGGCAGCTATTTG---GAT
GCGGATTCAAAG---------------AAGAAATCACTGCCCCTGAATCCTAAC---AAC
AAGTGTAAAGAAAATGCAAAAGATCCACAGCAGTCT---GCATTAAATCTTGCTAAAGTA
TCAAGGGCTAAGGCAAGAGCAAGGGCAAGAGAAAGAACAAGAGAGAAAATGTGCATCAAG
AAGCTTAATGAATCAAGAAAC---ATGGAT---CCTGAT------TTGAAC---CCTTCA
---AACCAAATTCAG---------------------------------------------
------CCTACCCTCCACTGTCCCTTA---ACTAATAACGCACGT---GCTGCAAGAACT
------------GAAGATTTAATTGCAAAGTCCATTGTCATTAAGAGAGTGTTGAAACAG
---------TACCCT---TCATTTTTCGGATTTCAACAAAACCTCATCATTTCAAGGGAT
TGGAAGTGCCAT---CTCCCTTCTCCT---AATATGAGCCAAAATTGGGATATCAATAGC
ATAACC---TCACAA---------------------------------------------
---
>ClCYC1
ATGCTAGGTTTCGACAAGCCAAGTAAAACCCTTGACTGGTTGCTCACTAAATCTAAAGCG
GCCGTTAAGGAGCTGGTGCAGGCTAAGAAA---AGT---------GGGAGT------GGG
AGTGGGAGT---GCTAAGAGC---ATTTCT------------TCCCCTTCTGAATGCGAG
GTAGTGTCTGCAGGAAAT---GGTGAAACT---TTTGAAAATGGCAGCTATTTG---GAT
GCGGATTCAAAG---------------AAGAAATCACTGCCCCTGAATCCTAAC---AAC
AAGTGTAAAGAAAATGCAAAAGATCCACAGCAGTCT---GCATTAAATCTTGCTAAAGTA
TCAAGGGCTAAGGCAAGAGCAAGGGCAAGAGAAAGAACAAGAGAGAAAATGTGCATCAAG
AAGCTTAATGAATCAAGAAAC---ATGGAT---CCTGAT------TTGAAC---CCTTCA
---AACCAAATTCAG---------------------------------------------
------CCTACCCTCCACTGTCCCTTA---ACTAATAACGCACCT---GCTGCAACAACT
------------GAAGATTTAATTCAAGAGTCCATTGTCATTAAAAGGATGTTGAAACAG
---------TACCCT---TCATTTTTTGGATTTCAACAAAACCTCATCATTTCAAGGGAT
TGGAACTGCCAT---CTCCCTTCTCCT---AATATAAGCGAAAATTGGGATGTCAATAGC
ATAACC---TCACAATCCAACCTGTGTGACATTTTGGATCAG------CACAAATTC---
---
>HfCYC1
ATGCTAGGTTTCGACAAGCCAAGTAAAGCCCTCGAGTGGTTGTTAACGAAATCGAAAGCT
GCCATTAAAGATCTGGTTCATTCAAAGAAA---AGT---------------------TCT
AGTGCTAGT---GCTAGGGGC---ATTTCT------------TCCACTTCTGAATGCGAA
GTAGTGTTAAATGGT---------GAAGCT---TTTGAAAATGGGAGTTGTTTATTACGT
CCAGATTCGAAG---------------AGGAAATCGGTGTTGATGAATGCG---------
---TGTAAAGGA---GCAAAAGATCCAACACAGACT---GCATCAACTCTAGCTAAAGAA
TCACGGGCTAAAGCAAGAGCAAGGGCTAGGGAAAGAACAAAGGAGAAAATGTGCATCAAG
AAGCTAAACGAATCAAGAAAC---ATGGGT---TCTCAT------TTAAAT---CCTTCA
---ATCCCAATTCATTCAAGGAACAATTTCTTTGAAGTTTTCAAACCATCTGCATCTATT
CGCCAGCCTATTCTTCATTCCCCCATG---ACTAATGAAGCTGCT---GCAGCAGCAACT
------------GGTGACCTAAATCAAGAATCCAATCTCATTAAAAGGATGATTAGG---
---------CACCCT---TCGATTTTCGGTTTTCAT------------------------
------TGCAGT---CTCCCATCCCCT---GATGTCAACGAGAATTGGGATATCAGCAGC
ATAACA---TCACAATCCAACTTTAATGACATTTTGGATCAG------CACAAATTC---
---
>CrCYC1C
ATGCTAGGTTTCGACAAGCCAAGTAAAACACTTGAGTGGTTGTTAACGAAATCGAAAGTA
GCCATTAAAGATCTGGTTCATAGAAAGAAG---AGT------------------------
---TCTAGT---GCTAGGAGC---ACTTCT------------TCGCCTTCTGAATGCGAA
GTAGTGTTAAATGGT---------GATGCT---TTTAAATATGGGAGGTGTTTATTACCT
GCGGATCCGAAG---------------AGAAAATCTGTGTTGATTAATGCA------AAC
AAATGTAAAGGA---GCTAAAGATCCGACACAGAGT---GCATCAAATCTAGCTAAAGAA
TCAAGGGTTAAGGCAAGAACAAGGGCTAGGGAAAGAACGAAGGAGAAAATGTGCATCAAG
AAGCTAAATGAATCAAGAAAC---ATGAAC------------------------------
------------------------AATTTATTTGAAGTTTGCAGACCATCTGCATCTAAT
AGCCAGCCTATTCTTCGTCATCCCATA---ACCAATGAAGTTACT---GCTGCCACAGTA
GCAGCAACT---GAACACCTAATTCAAGAATCCAATGTCATTAAAAGGATGCTGAGGCAC
---------CACCCA---TCGTTTTTCGGGTTTCATTTCAGT------------------
---------------CTCCCATCTCTT---AATGTCAATGAGAATTGGGATGTTAGCAGT
TTAACC---TCACAATCCAACTTTTGTGACATTTTGGATCAG------CACAAATTC---
---
>DcCYC1C
ATGCTAGGTTTCGACAAGCCAAGTAAAACACTTGACTGGTTATTAACGAAATCGAAGGTA
GCCATTAAAGATCTGCTTCATACAAAGAAA---AGT------------------------
---TCTAGT---GCTAGGAGC---ACTTCT------------TCGCCTTCTGAATGCGTA
GGGTTAAATGGTAAAGAT---------------TTTGAATATGGGAGTCGTTTATTACCT
GCGGATTCAAAG---------------AGAAAATCTGAGTTGATGAATGCG------AAC
AAATGTAAAGGA---GCTAAAGATCCAACACAGAGT---GCATCAACTCTATCTAAAGAA
TCAAGGGCTAAGGCAAGAGCAAGGGCTAGGGAAAGAACGAAGGAGAAAATGTGCATCAAG
AAGCTAAATGAATCAAGAAAC---CTGAAC------------------------------
------------------------AGTTTGTTCGAAGTTCATAGACCATCTTCATCTAAC
AGCCAGCCTATTCTTCATTGTCCCATA---TCCAATGAAGCTACT---GCTGCCACAGTG
GCAGCAACT---GAACACCTAATTCAAGAATCCAATGTCGTTAAAAGGATGTTGAGGCAC
CATTATTATCACCCT---TCTTTTTTCGGGTTTCAT------------------------
------TGCAGT---TTCCCATCTCCA---------AATGAGAATTGGGATGTTAGCAGT
TTAACC---TCGCAAACCAACTTTTGTGACATTTTGGATCAG------CACAAATTC---
---
>HbCYC1C
ATGCTAGGTTTCGACAAGCCAAAGAAAACACTTGAGTGGTTGTTAACGAAATCAAAAGAA
GCCATTAAGGATTTGGTTCATTCAAAGAAG---AGT------------------------
---TCTAGT---GCTAGGAGC---ACTTCT------------TCGCCTTCTGAATGCGAA
GTAGTGTTAAATGGT---------GAAGCT---TTTGAACATGGGAGCTGTTTATTACCT
TCGGATTCGAAG---------------AAAAAATCGGTGTTGATGAATGCT------AAC
AAATTTAAAGGA---GCTAACATTCCAACACAGAGT---GCATCAACTCTAGGTAAAGAA
TTTAGGGCTAAGGCAAGAGCAAGGGCAAGGGAAAGAACGAAGGAGAAAATGTGCTTCAAG
AAGCTAAATGAATCAAGAAAC---ATGAAC------------------------------
------------------------AATTCGTTTGAAGTTTGCAGACCATCTGCATCTAAT
AGCCAGCCTATTCTTCATTGTCACATA---ACGAATGAAGCTACT---GCTGCCACAGTA
GCAGCAACT---GAACACCTAATTCAAGAATCCAATGTCGTTAAAAGGATGCTGAGGCAC
---------CACCCT---TCGTTTTTCGGGTTTCAT------------------------
------TGCAGT---CTCCCATCTCCT---AATGTCAATGAGAATTGGGATGTTAGCAGT
TTAACC---TCACAATCCAACTTTTGTGACATTTTGGATAAG------CACAAATTC---
---
>CaCYC1
ATGCTAGGTTTCGACAAGCCAAGTAAAACACTTGAGTGGTTGTTAACGAAATCGAAAGTA
GCCATTAAAGATCTGGTTCACACAAAGAAA---AGT------------------------
---TCTAGT---GCTAGGAGC---ACTTCT------------TCCCCTTCTGAATGCGGA
GTAGTGTTAAATGGT---------GAAGCT---TTTGAAAATGGGAGTTGTTTATTAGGT
GCAGATTTGAAA---------------AGAAAATCGGTATCGATGAATGCT------AAC
AAATGTAAAGGA---GCTAAAGATCCAACACAGAGT---GCATCAACTCTAGCTAAAGAA
TCAAGGGCTAAGGCAAGAGCAAGGGCTAGGGAAAGAACCAAGGAGAAAATGTGCATCAAG
AAGCAAAATGAATCAAGAAAC---ATGTGT---TCTAAT------TTAAAT---CCTTCC
---GTCCCAATTCAG---AGAAACAATTTGTTTGAAGTTTGCAGACCCTTTGCATCTAAT
AGT------ATTCTTCATTGTCCCATA---ACTAATGAAGCAACT---GCCTCTACAGTA
GCAGCAACTCATGAAGACCTAATTCAAGAATCCAATGTCATTAAAAGGATGCTGAGGCAC
---------CACTCT---TCGTTTTTCGGGTTCCAT------------------------
------TGCAGT---CTCCCATCTCCT---AATGTTAATGAGAATTGGGATGTTAGCAGC
TTAACC---TCACAATCCAACTTTTGTGACATTTTGGATCAG------CACAAATTC---
---
>GrCYC1
--------------------------------------------------ATCTAAAGCA
GC-ATCAAGGAGCTGGTGCAGGCTAAGAAA---AGT---------------------GGG
AGTGGAAGT---GCTAA-AGC---ATTTCT------------TCCCCTTCTGAATGCGAG
---GTGTCCGCAGGAACT---GGTGAAACT---TTCGAAAATGGCA-CTATTTG---GAT
GCGGATTCAAAG---------------AAAAAATCACTGCCCCTGAATGCTAAT---TAC
--CTGTAAAGAATATTCAAAAGATCCACAGCAGT-----GCATTAAATCTTGCTAAAATA
TCAAGGGCCAAGGCCAGAGCTAGGGCCAGAGAAAGAACAAGAGAGAAAATGTGCATCAAG
AAGCTTAATGAATCAAGAAAC---ATGGAC---CCTGAT------TTGAAC---CCTTCA
---AACCAAATTGAG---------------------------------------------
------CCCACCCTCCACTGTCCCTTA---ACTAATCGTGTACCT---GCTGCAACAACT
------------GAAGATTTCATTCAAGAATCCATTGTCATTAAAAGGATGTTGAAACAG
---------TACCCG---TCATTTTTTGGATTTCAACAAAACCTTATCATTTCAAGAGAT
TTGAACTGCAAT---CTCCCTTCACCT---AATGTCAACGATAATTGGGATATCAATTGC
TTA-CC---TCCCAG---------------------------------------------
---
>CrCYC1D
ATGCTAGGTTTCGACAAGCCAAGCAAAACACTTGAGTGGTTGTTAACGAAATCGAAAGTA
GCCATTAAAGATCTGGTT------------------------------------------
------------CCTAGGAGC---ACTTCT------------TCCCCTTCTGAATGCGAA
GTGGTGTTAAATGGT---------GAAGCT---TTTGAAAACCGGAGTCGTTTATCAGGT
GCAGATTCGATG---------------AGAAAATCGGTATCTATGAATGCT------AAC
AAATGTAAAGGA---GCTAAAGATCCAACACCGAGT---GCATCAACTCTAGCTAAAGAA
TCAAGGGCTAACGCAAGAGCAAGGGCTAGGGAAAGAACCAAGAAGAAAATGTGCATCAAG
AAGCTAAATGAATCAAGAAAC---ATGGAT---TCTAAT------TTAAAT---CCTTCA
---GTCCCAATTCAG---AGGAACAATTTGTTTGAAGTTTGCAGACCAGCTGCATCTAAT
AGT------ATTCTTCATTGTCCCATA---ACTAATGAAGCAACT---ACTGCTACAGTA
GCACCAACTCATGAAGACCTAATCCAA---TCCAATGTCATTAAAAGGATGCTGAGGCAC
---------CACTCT---TCTTTTTTCGGGTTCCAT------------------------
------TGCAGT---CTCCCATCTCCT---AATGTCAATGAGAATTGGGATGTTAGCAGC
TTAACC---TCACAATCCAACTTTTGTGACATTTTGGATCAG------CACAAATTC---
---
>HbCYC1D
ATGCTAGGTTTCGACAAGCCAAGTAAAACACTTGAATGGTTGTTAACGAAATCAAAAGTA
GCCATTAAAGATCTGGTCCAGACAAAGAAA---AGT------------------------
---TATAGT---GCTAGGAGC---ACTTCT------------TCCCCTTCTGAATGCGAA
GTAGTGTTAATTGGT---------GAAGCT---TATGAAAATGGAAGTTGTTTATTAGGT
GCAGATTCGAAG---------------AGAAAATCGGTATCGATGAATGCT------AAC
ACATGTAAAGGA---GTTAAAGATCCAACACAGAGT---GCATCAACTCTAGCTAAAGAA
TCAAGGGCTAAGGCAAGAGCAAGGGCTAGGGAAAGAACCAAGGAGAAAATGTGCATCAAG
AAGCTAAATGAATCAAGAAAC---ATGGGT---TCTAAT------TTAAAT---TCTTCA
---GTCCCAATTCAG---AGGAACAATTTGTTTGAAGTTTGCAGACCATCTGCATCTAAT
AGT------ATTCTTCATTGTCCCATA---ACTAATGAAGCAACT---GTTGCTACAGTA
ACAGCAACTCATGAAGACCTAATTCAAGAATCAAATGTCATTAAAAGGATGCTGAGGCAC
---------CACTCT---TCGTTTTTCGGGTTCCAT------------------------
------GGCAGT---CTCCCATCTCCT---AATGTCAATGCGAATTGGGATGTTAGCAGC
TTAACC---TCACAACCCAAGTTT------------------------------------
---
>DcCYC1D
ATGCTAGGTTTCGACAAGCCAAGTAAAACACTTGAGTGGTTGTTAACGAAATCGAAAGTA
GCCATTAAAGATCTGGTTCACGCAAAGAAA---AGT------------------------
---TCTAGT---GCTAGGGGC---ACTTCT------------TCCCCTTCTGAATGCGAA
GTAGTGTTAAATGGT---------GAAGCT---TTTGAAAATGGGACTTGTTTAGTAGGT
GCAGATTCGAAG---------------AGAAAATGGGTATCGATTAACGCT------AAC
AAATGTAAAGGA---GCTAAAGATCCGTCACAGAGT---GCATCAACTCTAGCTAAAGAA
TCAAGGGCTAAGGCAAGAGCAAGGGCTAGGGAAAGAACCAAGGAGAAAATGTGCATCAAG
CAGCTAAATGAATCAAGAAAC---ATGGGT---TCTATT------TTAAAT---CCTTCA
---GTTCCGATTCAG---AGGAACAATTTGTTTGAAGTGTGCAGACCATCAGCATCTAAT
AGT------ATTCTTCTTTGTCCCATA---ACTAGTGAAGCAACT---ACTGCTACAGTA
GCAGCAACTCATGAAGACCTAATTCAAGACTCCAATGTCATTAAAAGGATGCTGAGGCAC
---------CACTCT---TCGTTTTTCGGGTTCCAT------------------------
------TGCAGC---CTTCCAGCTCCT---AATGTCAATGAGGATTGGAATGTTAGCAGC
TTAACC---TCACAATCCAACTTTTGTGACATTTTGGATCAG------CACAAATTC---
---
>DrCYC1
ATGCTAAGTTTCGACAAGCCAAGTAAAACCCTTGACTGGTTGCTCACTAAATCTAAAGCA
GCCATTAAGGAGCTGGTGCAGGCCAAGAAA---AGT---------------------GGG
AGTGGTAGT---GCTAAGAGC---ATTTCT------------TCCCCTTCTGAATGCGAG
GTAGTGTCTGCAGGAACT---GGTGAAACT---TTCGAAAATGGCAGCTATTTG---GAT
GCGGATTCAAAG---------------AAGAAATCACTGCCCCTGAATTCTAAT---TAC
AAGTGTAAAGAATATTCAAAAGATCCACAGCAGTCT---GCATTAAATCTTGCTAAAGTA
TCAAGGGCAAAGGCAAGAGCAAGGGCCAGAGAAAGAACCAGAGAGAAAATGTGCATCAAG
AAGTTTAATGAATCAAGAAAC---ATGGAC---CCTGAT------TTGAAC---CCTTCA
---AACCAAATTCAG---------------------------------------------
------CCTACCCTCCACTGTCCCTTA---ACTAATAGTGTACCT---GCTGCAGCAACT
------------GAAGATTTAATTCAAGAATCCATTGTCATTAAAAGGATGTTGAAACAG
---------TACCCG---TCATTTTTTGGATTTCAACAAAACCTTATCATTTCAAGGGAT
TTGAACTGTAAT---CTCCCTTCACCT---AATATCAACGATAATTGGGATATCAATAGC
TTAACC---TCACAGTCCAACCTGTGTGACATTTTGGATCAG------CACAAATTT---
---
>EcCYC1
------------------------------CTTGACTGGTTGCTCACTAAATCTAAAGCG
GCCATTAAGGAGCTGGTGCAGGCTAAGAAA---AGT---------GGGAGT------GGG
AGTGGGAGT---GCTAAGAGC---ATTTCT------------TCCCCTTCTGAATGCGAG
GTAGTGTCTGCAGGAAAT---GGTGAAACT---TTTGAAAATGGCAGCTATTTG---GAT
GCGGATTCAAAG---------------AAGAAATCACTGCCCCTGAATCCTAAC---AAC
AAATGTAAAGAATATGCAAAAGATCCACAGCAGTCT---GCATTAAATCTTGCTAAAGTA
TCAAGGGCTAAGGCAAGAGCAAGGGCAAGAGAAAGAACAAGAGAGAAAATGTGCATCAAG
AAGCTTAATGAATCAAGAAAC---ATGGAT---CCTGAT------TTGAACCACCCTTCA
---AACCAAATTCAG---------------------------------------------
------CCTACCCTCCACTGTCCCTTA---ACTAATAATGTACCT---GCTGCAACAACT
------------GAAGATTTAATTCAAGAGTCCATTGTCATTAAAAGGATGTTGAAACAG
---------TACCCT---TCATTTTTTGGATTTCAACAAAACCTTATCATTTCAAGGGAT
TTGAACTGCCAT---CTCCCTTCTCCT---AATATCAATGAAAATTGGGATATCAATAGC
------------------------------------------------------------
---
>HrCYC1
ATGCTAGGTTTCGACAAGCCAAGTAAAACCCTCGAGTGGTTGTTAACGAAATCGAAAGCT
GCCATTAAAGATCTGGTTCATTCAAAGAAA---AGT---------------------TCT
AGTGCTAGT---GCTAGGGGC---ATTTCT------------TCCACTTCTGAATGCGAA
GTAGTGTTAAATGGT---------GAAGCT---TTTGAAAATGGGAGTTGTTTATTACGT
CCAGATTCGAAG---------------AGGAAATCGGTGTTGATGAATGCG---------
---TGTAAAGGA---GCAAAAGATCCAACACAGACT---GCATCAACTCTAGCTAAAGAA
TCACGGGCTAAAGCAAGAGCAAGGGCTAGGGAAAGAACAAAGGAGAAAATGTGCATCAAG
AAGCTAAACGAATCAAGAAAC---ATGGGT---TCTCAT------TTAAAT---CCTTCA
---ATCCCAATTCATTCAAGGAACAATTTCTTTGAAGTTTTCAAACCATCTGCATCTATT
CGCCAGCCTATTCTTCATTCCCCCATG---ACTAATGAAGCTGCT---GCAGCAGCAACT
------------GGTGACCTAAATCAAGAATCCAATCTCATTAAAAGGATGATTAGG---
---------CACCCT---TCGATTTTCGGTTTTCAT------------------------
------TGCAGT---CTCCCATCTCCT---GATGTCAACGAGAATTGGGATATCAGCAGC
ATAACA---TCACAATCCAACTTTAATGACATTTTGGATCAG------CACAAATTC---
---
>AaCYC2A
ATGCTAGGTTTCGACAAGCCAAGTAAAACCCTTGAATGGCTGCTTACAAAATCCAAAGCA
GCCATTAAGGAGCTGGTGCAGATGAAGAAA---AGT---------GATGCC------ACT
GCTTTCACT---AATAAGCGC---ATTTCT------------TCCCCTTCAGTGTGCGAG
GTAATAGAG------------------------TTGGAAAATGGGAACTACTTA---GAT
GCCGATTCTAGT---------------GGGAACTTTGTCCTGGCAAATACT------TAC
AGATGTATAAGA---GCAAAAGACCCACAACAGGAT---GTATTGAACCTTGCCAAAGAA
TCGAGGGCTAAGGCAAGAGCAAGGGCTAGGGAAAGAACGAGAGAGAAAATGTGCATGAAG
AAGCTTACTGAATCTAGAAAC---ATGGCT---TCTGAC------TTGAAC---CCTTCA
---ATCCCAATTCAGGCTAGAAACAGTTTTTCAGAAGTTTGCAAATTACCGCCTTCTAAT
ACTGAGCCTAGCCTCCATTTTCCATTA---GCTAACACAGCT---------ACTGCAACT
------------GAAGACCTAATTCAAGAATCCCTTGTCATCAGAAGGATGTTGAAG---
---------AACAAT---TCAATTTTCGGGTTTCAGCAA---------------------
------------------------------AACGTAAATCAGAATTGGGATATAAGCAGC
TTAACA---GCACAATCCAACATATGTGACATTTTGGATCAG------CACAAATTC---
---
>AaCYC2B
ATGCTAGGTTTCGACAAGCCCAGTAAAACCCTTGAATGGCTGCTTGCGAAATCGAAAGCA
GCAATTAAGGAGCTGGTGCAGATGAAGAAA---AGT---------GATGCC------CCT
ACTCACACT---AATAAGAGC---ATTTCT------------TCCCCTTCAGAGTGCGAG
GTAATAGAG------------------------TTGGAAAATGGGAACTACTTG---GAC
ACGGATTCTAAT---------------GGGAACTTAGTCCCGGCGAATACT------TAC
AGATGTAGAAGA---GCAAAAGATCGGCCGCAGGAT---GTATCGAACCTTGCCAAAGAA
TCGAGGGCTAAGGCAAGAGCAAGGGCTAGGGAAAGAACGAGAGAAAAAATGTGCACGAAG
AAGCTTACTGAAACTAGCTAC---ATGGCT---TCGGAA------TTGAACCACCCTTCA
---ATCCCAATTCAGGCTAGAAACAGTCTTTCAGAAGTTTGCAAAGTAACTCCTTCTAAT
ACTGAGCCAAGCTTCCATTTTCCCCTG---GCTAATACAGCT---------GGTGCAGCT
------------GAAGACCTAATTCAAGAATCCCTTGTCATCAGAAGGATGTTGAAG---
---------CACAAT---TCAGTGTTCGGGTTTCAGCAA---------------------
------------------------------AACGTAAATCAAAATTGGGATATTAGCAGC
TTAACA---GCACAATCCAACCTATGTGACATTTTGGATCAG------CACAAATTC---
---
>CrCYC2
ATGCTAGGTTTCGACAAGCCAAGTAAAACCCTTGAATGGCTGCTTACAAAATCGAAAGTA
GCAATTAAGGAGCTGGTGCAGATGAAGAAA---AGT---------GATGCC------CCT
ACTTGCACT---AATAAGAGC---ATGTCT------------TCCCCTTCAGAGTGCGAG
GTAATAGAG------------------------TTGGAAAATGGGAACTACTTA---GAC
GCGGATAATAAT---------------GGGAACTTAGTCCCAGCGAATACT------TAC
AGATGCAGAATA---GCAAAACATCCACAGCAGGAT---GCATTGAACCTTGCCAAAGAA
TCGAGGGCTAAGGCAAGAGCAAGGGCTAGGGAAAGAACGAGAGAAAAAATGTGCATGAAG
AAGCTTACTGAATCTAGCAAC---ATGGCT---TCTGAC------TTGAAC---TCTTCA
---ATCCCAATTCAGGCTAGAAACAGTCTTTCAGAAGTTTGCAAAGTACCCCCTTCTAAT
ACTGAACCAAGCCTCTATTTTCCCGTA---GCTAATACAGCT---------GTTGAAACT
------------GAAGACCTAATTCAAGAATCCCTTGTCATCAGAAGGATGTTGAAG---
---------CACAAT---TCAATGTTCGAGTTTCAGCAA---------------------
------------------------------AACGTAAATCAGAATTGGGATATTAGCAGC
TTAACA---GCACAATCTAACCTATGTGACATTTTGGATCAG------CACAAATTC---
---
>CaCYC2
ATGCTAGGTTTCGACAAGCCAAGTAAAACCCTTGAATGGCTGCTTACAAAATCAAAAACA
GCAATTAAGGAGCTGGTGCAGATAAAGAAA---AGT---------GATGCC------CCT
ACTTGCACT---AATAAGAGA---ATTTCG------------TCCCCTTCAGGGTGCGAG
GTAATAGAG------------------------TTGGAAAATGGGAACTACTTA---GAC
GCGGATTATAAT---------------GGGAACTTGGTCCCGGCCAATACT------TAC
AGATGTAGAAGA---GCAAAAGATGCACAGCAGGAT---GTATGGAACCTTGCCAAAGAC
TCGAGGGCTAAGGCAAGAACAAGGGCTAGGGAAAGAACGAGAGAAAAAATGTGCATGAAG
AAGCTTACTGAATCAAGCAAC---ATGGCT---TCTGAC------TTGAAC---CTTTCA
---ATCCCAAGTCAGGCTAGAAAAAGTTTCTCAGAAGTTTGCAAAGTACCCCCTTCTAAT
ACTGAGCCTAGGCTCCATTTTCCCTTA---ACCAATACAGCT---------GCTGCAACT
------------GAAGACCTAATTCAAGAATCCCTTGTCATCAGAAGGATGTTGAAG---
---------CACAAT---TCGATGCTCGGGTTTCAGCAA---------------------
------------------------------AACGTAAATCAAAATTGGGATATTAGCAGC
TTAACA---GCACGATCCAACCTATGTGACATTTTGGATCAG------CACAAATTC---
---
>EbCYC2
ATGCTAGGTTTCGACAAGCCAAGTAAAACACTCGAGTGGCTGCTCACGAAATCAAAAGCA
GCCATTAATGAGCTCGTGCAGATGAAAAAA---AGT---------------------ACT
ACT---AGT---ACT---------AGTACT------------AGTGCTCGTGAATGCCAG
GCACCATCAACAGGAAATGATACTCAAGCT---TTAGAAAAC------------------
---------------------------GGAAAC---------------------------
AAATGTAAGAGG---GGGAAAGATTTA------------CCATTGAATGTTGCTAAAGAA
TCAAGGGTTAAAGCAAGAGCAAGGGCTAGAGAAAGAACACAGGAGAAAATGTGCATAAAA
AAGCTTAATGAATCGAGAAAC---TTGTCT---TCGGGT------CTCCAC---TCTTCA
---GACCCAATTCAGTCAAGAAAT------------------------------------
---------------CAC------TTG------AACAATATATCG------GCTGCATCA
AGT---------GATGATCTAATTCAAGAATCAGTTCTCATCAAAAGGATGTTGAAG---
---------GACCCT---TCATTTTTCGGGTTCCAAGAAAACCTTATCATTTCCAGAGAT
TTGAGTTACAGT---ATCCCTTAC---GATAGTGCCAATGAGAATTGGGATATCAGTACC
TTAAGC---GAACAATCCAAC---------ATTTTGGATCAG------CACAAATTCATA
---
>BlCYC2
ATGCTAGGCTTTGACAAGCCAAGTAAAACACTTGAATGGCTGCTTACAAAATCGAAAGCA
GCAATTAAGGAGCTGGTGCAGATGAAGAAA---AGT---------GACGCC------CAT
ACTTGCACT---AATAAGAGC---ATTTCT------------TCCCCTTCAGAGTGCGAG
GTAATGGAG------------------------TTGGAAAATGGGAGCTACTTA---GAC
GCGTATTCCAAT---------------GGGAACTTAGTCCCGGCAAATACT------TAC
AGATGTAGAAGA---GCTAAAGATCCACAGCAGGAT---GTATCGAACCTTGCCAAAGAA
TCGAGGTCTAAGGCAAGAGCAAGGGCTAGGGAAAGAACGAGAGATAAAATGTCCATGAAG
AAGCTTGCTGAATCTAGCAAC---ATCGTT---TCTGAC------TTGAAC---CCTTCA
---ATCCCAATTCAGGCTAGAAACAGTCTTTCAGAAGTTTGCAAAGGACCCCATTCTATT
ACTGAGCCAAGCCTCCATTTTCCCCTA---GCTAATACAGCT---------GCTGCAACT
------------GAAGACCTAATTCAAGAGTCTCTTGTCATCAGAAGGATGTTGAAG---
---------CACAAT---TCAATGTTCGGGTTTCAGCAA---------------------
------------------------------AACGTAAATCAGAATTGGGATATTAACAGC
TTAACA---GCACAATCCAACCTATGTGACATTTTGGATCAG------CACAAATTC---
---
>HfCYC2
ATGCTAGGTTTCGACAAGCCAAGCAAAACCCTTGAATGGCTGCTCACAAAATCGAAAGCA
GCCATTAAGGAGCTGGTGCAGATGAAGAAA---AGT---------GATGCC------ACT
ACTTGCCCT---AACAAGAGC---AATTCT------------TCCCCTAGGGAGTGTGAT
GTAATAGAG------------------------TTGGAAAGTGGGATCTACTTA---GAT
CCGGATTGTGAT---------------GGGAACCTAGTCCTGGCGAATACGAATACTTAC
AGATGTAGGAGA---GCAAAAGATCCACAGCAGGAT---GTATCGAACCTCGCCAAGGAA
TCGAGGGTTAAGGCGAGAGCAAGGGCTAGGGAAAGAACAAGAGAGAAAATGTGCATGAAG
AAGCTTACTGAATCTAGCAAC---ATGACT---TCTGAC------TTGAAC---CCTTCA
---ATCCCAATTCAGGCTACAAACAGTCTTTTAGATCTCTCCAAAGTTCCCTCTTCTCCT
ACTGAGCCAAGCCTCTATTTTCCCTTA---GCTAATACTGAT------------------
------------CAATACCTAATTCAAGAATCCCTTGTCATCAGAAGGATGTTGAAG---
---------CAGAAT---TCAGCATTCGGGTTTCCCCAA---------------------
------------------------------AACATCAATCAGAATTGGGATATTAACAGC
TTAACG---TCCCAATCCAGCCTATGTGACATTTTGGATCAG------CACAAATTC---
---
>PtCYC2
ATGCTAGGTTTCGACAAGCCAAGTAAAACCCTTGAATGGCTGCTAACAAAATCCAAAGCA
GCCATTAAGGAGCTGGTGCAGATGAAGAAA---AGT---------GATGCC------ACT
ACTTGCACT---AATAAGTGC---ATTTCT------------TCTCCTTCAGAGTGCGAG
ATAATAGAG------------------------CTGGAAAATGGGAACTACTTA---GAT
GCAGATTCTAAT---------------GGGAACTTTGTCCTGGCAAATACT------TAC
AGATGTATAAGA---GCAAAAGATCCACAACAGGAT---GTATTGAACCTTGCCAAAGAA
TCGAGGGCAAAGGCGAGAGCAAGGGCTAGGGAAAGAACGAGAGAGAAAATGTGCATGAAG
AAGCTTACTGAATCTAGAAAC---ATGGCT---CATGAC------TTGAAC---CCTTCA
---ATCCCAATTCAGGCTAGAAACAGTTTTTCGGAAGTTTGCAAATTACCGCCTTCTAAT
ACTGAGCCTAGCCTCCATTTTCCATTA---GCTAATACAGCT---------GCTGCAACT
------------GAAGACCTAATTCAGGAATCCCTTGTCATCAGAAGGATGTTGAAG---
---------AACAAT---TCAATTTACGGCTTTCAGCAA---------------------
------------------------------AATGTAAATCAGAATTGGGATATAAGCAGC
TTAACA---GCACAATCCAACCTATGTGACATTTTGGATCAG------CACAAATTC---
---
>RmCYC2
ATGCTAGGTTTCGACAAGCCAAGTAAAACCCTTGAATGGCTTCTTACAAAATCGAAAGCA
GCCATTAAGGAGCTTGTGCAGATGAAGAAA---AAT---------GACTCC------ACT
ACTTGCACT---AATATGAGTGTTGTTTCT------------TCCCCTTCAGACTGC---
---------------------------------------GATGGGAACTACATA---GAT
CCGGATTCTAAT---------------------GCA---CCGGCCAATTATTTTGCTTAC
GGTTGTGGAAGA---ACAAAAGATCCACAGCAGGAT---GTAATGAACCTTGCCAAAGAA
TCGAGGGCTAAGGCGAGGGCGAGGGCTAGGGAAAGAACTAGAGAGAAAATGTGCAAGAAG
AAGCTTAATGATTCTAGAAAC---ATGGCC---------------------------TCT
---------------------------------------------------CCTTCT---
---------AGCCTCAATTTTCCCTTA---GCTAATAATACA---------GCTGCTGCT
GCTGCTGCAACTGAAGAACTGATTCATGAATCTCTTGTCATCAGAAGGATGTTGAAGCAA
---------AACCAT---TCAAATTTCGGGTTTCACCAA---------------------
------------------------------AACTTAAATCAGAATTGGGATATGAGCAAC
TTAACA---GCACAATCCGAACTATGTGACATTTTGGATCAG------CACAAATTC---
---
>HbCYC2A
ATGCTAGGTTTCGACAAGCCAAGTAAAACCCTTGAATGGCTGCTTACAAAATCCAAAGCA
GCCATTAAGGAGCTGGTGCAGATGAAGAAA---AGT---------GATGCC------ACT
GCTTGCTCT---AATAAGTGC---ATTTCT------------TCCCCTTCAGAGTGCGAT
GTAATAGAG------------------------TTGGAAACTGGGAATTACTTA---GAT
GCAGATTCTAAT---------------GGGAACTTTGTCCAAGCAAATACT------TAC
AGATGTATAAGA---GCAAAAGATCCACAACAGGAT---GTATCGAACCTTGCCAAAGAA
TCGAGGGATAAGGCAAGAGCAAGGGCTAGGGAAAGAACGAGAGAGAAAATGTGCATGAAG
AAGCTTACTGAATCTAGAAAC---ATGGCT---TCTGAC------TTGAAC---CCTTCA
---ATCCCAATTCAGGCTAGAAACAGTTTTTCAGAAGTTTGCAAATTACCGCCTTCTAAT
ACTGAGCCTAGCCTCCATTTTCCATTA---GCTAATACAGCT---------GCTGCAACT
------------GAAGACCTAATTCAAGAATCCCTAGTCATCAGAAGGATGTTGAAG---
---------AACAAT---TCAATTTTCGGGTTTCAGCAA---------------------
------------------------------AATGTAAATCAGAATTGGGATATAAGCAGC
TTAACA---GCACAATCCAACCTATGTGACATTTTGGATCAG------CACAAATTC---
---
>LpCYC2A
ATGCTAGGCTTTGACAAGCCAAGTAAAACCCTTGAGTGGCTGCTTACAAAATCCAAAGCA
GCCATTAAGGAACTGGTGCAGATGAAGAAA---AGT---------GATGCC------ACT
ACTTGCACT---AATAAGTGC---ATTTCT------------TCCCCTTCAGAGTGTGAG
GTAATAGAG------------------------TTGGAAAATGGGAACTACTTA---GAT
GCAGATTCTAAT---------------GGGAACTTTGTCCTGGCAAATAGT------TAC
AGATGTATAAGA---GCAAAAGATCCGCAACAGGAT---GTATTGAACCTTGCCAAAGAA
TCGAGGGCTAAGGCGAGAGCAAGGGCTAGGGAAAGAACGAGAGAGAAAATGTGCATGAAG
AAGCTTACTGAATCTAGAAAC---ATGTCT---TCTGAC------TTGAAC---CCTTCG
---ATCCCAATTCGGGCTAGAAACAGT---------------------------------
------------------------------TTCCGAAGTGCC------------------
------------------------------------------------------AAG---
------------CCA---------------------------------------------
------------------------------------------------------------
------------------------------------------------------------
---
>LpCYC2B
ATGCTAGGTTTCGACAAGCCAAGTAAAACCCTTGAATGGCTGCTTACGAAATCGAAAGCA
GCAATTAAGGAGCTGGTGCAGTTGAAGAAA---AGT---------GATGCC------CCT
GCTTGCACT---AACAAGAGC---ATTTCT------------TTCCCTTCAGAGTGCGAG
GTAATAGAG------------------------TTGGAACATGGGAATTACTTA---GTC
GCAGATTCTAAT---------------GGGAACTTAGTCCCGGCCAATACT------TAC
AGATGTAGAAGA---GCAAAAGATCCGCAGCAGGAT---GTATTGAACCTTGCCAAAGAA
TCGAGGGCTAAGGCAAGAGCAAGGGCTAGGGAAAGAACGAGAGAAAAAATGTGTGTAAAG
AAGCTTACTGAATCTAGCAAC---ATGGCT---TCTGAC------TTGAAC---CCTTCC
---ATCCCAATTCAGGCTAGAAATAGTCTTTCAGAAGTTTGCAAAGTACCCCTTTCTAAT
GCTGTGCCTAGCCTCCATTTTCCCTTA---GCCAATACGGCA---------GCTGCAACT
------------GAAGACCTAATTCAAAAATCCCTTGTCATCAGAAGGATGTTGAAG---
---------CACAAC---TCGGTGCTCGGGTTTCAGCAA---------------------
------------------------------AACGTAAATCAAAATTGGGATATTAGCAGC
TTAACA---GCACAATCCAACCTATGTGACATTTTGGATCAG------CACAAATTCATA
ATC
>HbCY2B
ATGCTAGGTTTCGACAAGCCAAGTAGGACCCTTGAATGGCTGCTTACTAAATCGAAAGCA
GCAATTAAGGAGCTGGTGCAGTTGAAGAAA---AGT---------GATGCC------CCT
GCTTGCACT---AATAAGAGC---ATTTAT------------TCCCGTTCAGAGTGCGAG
GTAATAGAG------------------------TTGGAAAATGGGAACAACTTA---GAC
ACGGATTCTAAT---------------GGGAACTTAGTCCCGGCTAATACT------TAC
AGATGTAGAAGA---GAAAAAGATCAGCAGCAGGAT---GTATTGAACCTTGCCAAAGAA
TCGAGGGCTAAGGCGAGAGCAAGGGCTAGGGAAAGAACGAGAGAAAAAATGTGCATGAAG
AAGCTTACTGAGTCTAGCAAC---ATGGCT---TCTGAC------TTGAAC---CCTTCA
---ATCCCAAATCAGTCTAGAAACAGTTTTTCAGATGTTTGCAAAGTACCCCCTTCTAAT
TCTGAGCCTAGACTCCGTTTTCCCTTG---GCCAATACGGCT---------GCTGCAACT
------------GAAGACCTAATTCAAGAATCCCTTGTCATCAGAAGGATGTTGAAT---
---------CACAAT---TCGATGCTCGGGTTTCAGCAA---------------------
------------------------------AACGTAAATCAAAATTGGGAAATTAGCAGC
TCAACA---GCACAATCCAACCTATGTGACATTTTGGATCAG------CACAAATTC---
---
>OdCY2A
ATGCTAGGCTTTGACAAGCCAAGTAAAACCCTTGAATGGCTGCTTACAAAATCCAAAGCA
GCCATTAAGGAGCTGGAGCAGATGAAGGCA---AGT---------GATGTC------ACT
ACTTGCACT---AATAAGTGC---ATTTCT------------TCCCCTTCAGAGTGCGAG
GTAATAGAG------------------------TTGGAAAATGGGAACTACTTA---GAC
GCGGATTCTAAT---------------GTGAACTTAGTCCTGGCAAATACT------TAC
AGATGTATAAGG---GCAAAAGATCCACAGCAGGAT---GTATTGAACCTTGCCAAAGAA
TCGAGGGCTAAGGCGAGGGCAAGGGCTAGGGAAAGAACGAGAGAGAAAATGTGCATGAAG
AAGCTTACTGAATCAAGAAAC---ATGGCT---TCTGAC------TTGAAC---CCTTCA
---ATCTCAATTCAGGCTGGAAACAGTTTTTCAGAAATTTGCAAATTACCGCCTTCTAAT
ACCGAGCCTAGCCTCCATTTTCCATTA---GCTAATAGAGCT---------GCTACAACT
------------GAAGACCTAATTCAAGAATCCCTTGTCATCAGAAGGATGTTGAAG---
---------AACAAT---TCAATTTTCGGGTTTCAGCAA---------------------
------------------------------AACGTAAATCAGAATTGGGATATAAGCAGC
TTAACA---GCACAATCCAACCTATGTGACATTTTGGATCAG------CACAAATTC---
---
>OpdCYC2B
ATGCTAGGCTGTGACAAGCCAAGTAAAACACTTGAATGGCTGCTTACAAAATCGAAAGCA
GCAATTAAGGAGCTGGTGCAGATGAAGAAA---AGT---------ATCGCC------CCT
ACTTGCACA---AATAAGAGC---ATTTCT------------TCCCCTTCAGAGTGCGAG
GTATTAGAG------------------------TTGGAAAATGGGAGCTACTTA---GAC
GCGTATTCTAAT---------------GGGAACTTAGTCCCGACGAATACT------TAC
AGATGTAGAAGA---GCAAAAGATCCACAGCAGGAT---GTATCAAACCTTGCCAAAGAA
TCAAGGGCTAGGGCAAGAGCAAGGGCTAGGGAAAGAACGAGAGATAAAATGTGCATGAAG
AAGCTTACTGAATCTAGCAAC---ATGGTT---TCTGAA------TTGAAC---CCTTCT
---ATCCCAATTCAGGCTAGAAACAGTCTTTCAGAAGTTTGCGAAGTACCCCCTTCAAAT
ACTGAGCCAAGCCTCCATTTTCCCCTA---GCTAATACAGTT---------GCTGCAACT
------------GAAGACCTAATTCAAGATTCCCTTGACATCAGAAGGATGTTGAAG---
---------CACCAT---TCAATGTTCGGGTTTCAGCAA---------------------
------------------------------AACGTAAATCAGAATTGGGATATTAGCAGC
TTAACA---GCCACATCCAACCTATGTGACATTTTGGATCAGACACAA------TTC---
---
>PsCYC2
ATGCTAGGTTTCGACAAGCCAAGTAAAACCCTTGAGTGGCTGCTTGCAAAATCGAAAGCA
GCCATTAAGGAGTTGGTGCTGATGAAGAAA---AGT---------GATGCC------ACT
ACTTGCACT---AATAAAAGC---ATTTCT------------TCCCCTTCAGGCTGCGAG
GTTATAGAG------------------------CTGGAAAATGGGAACTACTTA---GAT
GCGGATTCTAAT---------------GGGAACTTAGTCCGGACGGATAAT------TAC
AGATGTAGAAGG---GCAAAAGATTCACAGCAGGAT---TTACTGAACCTTGCCAAAGAA
TCGAGGGCTAAGGCGAGAGCAAGGGCAAGGGAAAGAACGAGGGGGAAAATGTGCCTGAAG
AAGCTTACTGAATCTAGAAAC---ATGGCA---TCTGAG------TCTAAC---CTTTCA
---CTTCCAATTCAGGCTAGAAACAATCTTTCAGAAATATGCAAATTACCCACTTCTGAT
ACTGAGCCTAGCCTCCATTTTCCTTTG---GCTAACACAACT---------GCTGCGACT
------------AAAGACCTATTTCAAGAATCCCTTGTCATCAGAAGGATGTTGAAG---
---------CACAAT---TCACTTTTCGCATTTCATCAA---------------------
------------------------------AGCGTAAATCAGAATTGGGATGTTAGCAGC
TTAACA---GCACAATCCAACATACGTGACATTTTGGATCAG------CACAAATTC---
---
>ChCYC2A
ATGCTAGGCTTTGACAAGCCAAGTAAAACCCTTGAATGGCTGCTTACAAAATCCAAAGCA
GCCATTAAGGACCTGGTACAGATGAAGAAA---AGT---------GATGCC------ACT
ACTTGCACT---AATAAGAGC---ATTTCT------------TCTCCTTCAGAGTGCGAG
ATAATAGAG------------------------TTGGAAAATGGGAACTACTTA---GAT
GCAGATTCTAAT---------------GGGAACTTTGTCCTGGCAAATACT------TAC
AGATGTATAAGA---GCAAAAGATCCACAACAGGAT---GTATTGAACCTTGCCAAAGAA
TCGAGGGCAAAGGCGAGAGCAAGGGCTAGGGAAAGAACGAGAGAAAAAATGTGCATGAAG
AAGTTTACTGAATCTAGAAAC---ATGGTT---CCTGAC------TTGAAC---CCTTCA
---ATCCCAATTCAGGCTAGAAACAGTTTTTCAGAAGTTTGCAAATTACCGCCTTCTAAT
ACTGAACCTAGCCTGCATTTTCCATTA---GCTAATACAGCT---------GCTGCAACT
------------GAAGACCTAATTCAGGAATCCCTTGTCATCAGAAGGATGTTGAAG---
---------AACAAT---TCAATTTTCGGCTTTCAGCAA---------------------
------------------------------AACGTAAATCAGAATTGGGATATAAGCAGC
TTAACA---GCACAATCCAACCTATGTGACATTTTGGATCAG------CACAAATTCATC
AAC
>ChCYC2B
ATGCTAGCCTTTGACAAGCCGAGTAAAACCCTTGAATGGCTGCTTACGAAATCGAAAGCG
GCAATTAAGGAGCTGGTGCAGTTGAAGAAA---AGT---------GATGCC------TCT
ACTTGCACT---AATAAGAGC---ATATCT------------TCCCCTTCAGAGTGCGAG
GTAATAGAG------------------------TTGGAAAATGGGAACTACTTA---GAC
GCAGATTATAAT---------------GGGAACTTAGTCCCGGCAAATACT------TAC
AGATGTAGAAGA---GCAAAAGATACGCAGCAGGAT---ATATTAAACCTTGCCAAAGAA
TCGAGGGCTAAGGCCAGAGCAAGGGCTAGGGAAAGAACGAGAGAAAAACTGTGCATGAAG
AAGTTTACTGAATCTAGCAAC---ATGGCT---TCTGAC------TTGAAC---CGTTCA
---ATCCCAATTCAGGCTAGAAACAGTCTTTCAGAAGTTTGCGAAGTGCCCCCTTCTAAT
ACTGAGCCTAGCTTCCATTTTCCCTTA---GCCAATACAGCT---------GCTGCAACT
------------GAAGAGCTAATTCAAGAATCCCTTGTCATCAGAAGGATCTTGAAG---
---------CACAAT---TCGATGCTCGGGTTTCAGCAA---------------------
------------------------------AACGTAAATCAAAATTGTGATATTAGCAGC
TTAACA---GCACAATCCAACCTATGTGACATTCTGGATCAG------CACAGGTTCATC
AAC
>ObCYC2
ATGCTAGGCTTTGACAAGCCAAGTAAAACCCTTGAATGGCTGCTTGCAAAATCCAAAGCA
GCCATTAAGGAGCTGGTGCAGATGAAGACA---AGT---------GATGCC------ACT
ACTTGCACT---AATAAGAGC---ATTTCT------------TCCCCTTCAGAGTCCGAG
GTAATAGAG------------------------TTGGAAAATGGGAGCCACTTA---GAC
GCGTATTCTAAT---------------GGGAACTTAGTCCCGGGGAATACT------TAC
AGATGTAGAAGA---GCAAAAGATCCACAGCAGGAT---GTATTGAACCTTGCCAAAGAA
TCGAGGGCTAAGGCGAGAGCAAGGGCTAGGGAAAGAACGAGAGAGAAAATGTGCATGAAG
AAGCTTACTGAATCTAGAAAC---ATGGTT---TCTGAC------TTGAAC---CCTTCA
---ATCCCAATTCAGGCTAGAAACAGTTTTTCAGAAATT------TTACCGTCTTCTAAT
ACCCAGCCTAGCCTCCATTTTCCATTA---GCTAATAGAGCT---------GCTACAACT
------------GAAGACCTAATTCAAGAATCCCTTGTCTTCAGAAGGATGTTGAAG---
---------AACAAT---TCAATTTTCGGGTTTCAACAA---------------------
------------------------------AATGTAAATCAGAATTGGGATATAAGCAGT
------------------------------------------------------------
---
>SrCYC2
ATGCTAGGTTTCGACAAGCCAAGCAAAACCCTTGAATGGCTGCTCACAAAATCAAAAGCA
GCCATCAAGGAGCTGGTGCAGATGAAGAAA---AGT---------GATGCC------ACT
ACTTGCCCT---AACAAGAGC---AATTCT------------TCTCCTTCAGCTTGCGAT
GTAATAGAG------------------------TTGGAAAATGGGTGCTACTTA---GAT
AAAGATTGTAAT---------------GGTAACTTAGTCATGGCGAATACGAATACTTAC
CAAGGTATGAGA---GCAAAAGATACACGGCAGGAT---GTATCGAACCTAGCAAAAGAA
TCGAGGGCTAAGGCGAGAGCAAGGGCTAGGGAAAGAACAAGAGAGAAAATGTGCATGAAG
AAGCTTACTGAATCTAACAAC---ATGACT---TCTGAT------TTGAAC---CCTTCA
---ATCCCAATTCAGGCTAGAAACAGTCTTTCAGAAGTTTCCAAAGTCCCCCCTTCTCAT
ACTGAGCCAAGCCTTCATTTTCCCTTA---ACTAATACTGAT------------------
------------CAAGACCTCATTCAAGAATCCCTTGTCATCAGAAGGATGTTGAAG---
---------CAGAAT---TCGATGTTCGAGTTTCCACAA---------------------
------------------------------AACGTCAATCAGAATTGGGATATTAGCAGC
TTAACA---TCACAATCCAGCCTATGTGACATTTTGGATCAG------CACAAATTC---
---
>JhCYC1
ATGCTAGGTTTCGACAAGCCAAGTAAAACCCTCGACTGGTTGTTAACCAAATCGAAAGTG
GCCATTAAAGATCTGGTCCATACAAAGAAA---AGT---------------------TCT
AGTCCTAGT---GCTAGTGCT---------------------ACCCCTTCTGAATGTGAA
GTAGTGTTAAAT---------GGTGAA---------------------------------
---GATTCGAAG---------------AAG------------------------------
AGAAGTAAAGGA---GCAAAAGATCCAACACAGATT---GCATCGACACTAGCTAAAGAA
TCAAGGGTTAAGGCAAGAGCAAGGGCTAGGGAAAGAACAAAGGAGAAAATGTGCATCAAA
AAGCTAAACGAGTCAGGGAAA---ATGGTT---TCTCAT------TTAAAT---CCTACA
---ATCCCAAATCATTCAAGGGACAAT------------------------------AAT
GTCCGGCCAACACTTCATTGCCCAATCATGACTGATGAAGCAAAT---------------
------------GATGACCGAATTCAAGAATCCAATCTCATTAAAAGGATGATGAGGCCG
CCC------CACCCT---TCGATTTTCGGGTTCCAT------------------------
------TGC---------------------GATGTCAATGAGAATTGGGATATCAGCAGC
TTAACATCATCAAAATCCAACTTCTGTGACATTTTGGATCAG------CACAAATTC---
---
>KhCYC1
ATGCTAGGTTTCGACAAGCCAAGTAAAACCCTTGACTGGTTGCTCACTAAATCTAAAGCA
GCCATTAAGGAGCTGGTGCAGGCTAAGAAA---AGT---------------------GGG
AGTGGTAGT---GCTAAGAGC---ATTTCT------------TCCCCTTCTGAATGTGAG
GTAGTGTCTGCAGGAACT---GGTGAAACT---TTCGAAAATGGCAGCTATTTG---GAT
GCGGATTCAAAG---------------AAGAAATCACTGCCCCTGAATTCTAAT---TAC
AACTGTAAAGAATATTCAAAAGATCCACAGCAGTCT---GCATTAAATCTTGCTAAAGTA
TCAAGGGCCAAGGCAAGAGCAAGGGCCAGAGAAAGAACAAGAGAGAAAATGAGCATCAAG
AAGCTTAATGAATCAAGAAAC---ATGAAC---CCTGAT------TTGAAC---CCTTCA
---AACCAAATTCAG---------------------------------------------
------CCTACCCTCCACTGTCCCTTA---ACTAATAGTGTACCT---GCTGCAACAAAT
------------GAAGATTTAATTCAAGAATCCATTGTCATTAAAAGGATGTTGAAACAG
---------TACCCG---TCATTTTTTGGATTTCAACAAAACCTTATCATTTCAAGGGAT
TTGAACTGCAAT---CTCCCTTCACCT---AATATCAACTATAATTGGGATGTCAATAGC
TTAACT---TCACAGTCCAACCTGTGTGACATTTTGGATCAG------CACAAATTC---
---
>KxCYC1
ATGCTAGGTTTCGACAAGCCAAGTAAAACCCTTGACTGGTTGCTCACTAAATCTAAAGCA
GCCATTAAGGAGTTGGTGCAGGCTAAGAAA---AGT---------------------GGG
AGTGGTAGT---GCTAAGAGC---ATTTCT------------TCCCCTTCTGAATGTGAG
GTAGTGTCTGCAGGAACT---GGTGAAACT---TTCGAAAATGGCAGCTATTTG---GAT
GCGGATTCAAAG---------------AAGAAATCACTGCCCCTGAATTCTAAT---TAC
AACTGTAAAGAATATTCAAAAGATCCACAGCAGTCT---GCATTAAATCTTGCTAAAGTA
TCAAGGGCCAAGGCAAGAGCAAGGGCCAGAGAAAGAACAAGAGAGAAAATGAGCATCAAG
AAGCTTAATGAATCAAGAAAC---ATGGAC---CCTGAT------TTGAAC---CCTTCA
---AACCAAATTCAG---------------------------------------------
------CCTACCCTCCACTGTCCCTTA---ACTAATAGTGTACCT---GCTGCAACAAAT
------------GAAGATTTAATTCAAGAATCCATTGTCATTAAAAGGATGTTGAAACAG
---------TACCCG---TCATTTTTTGGATTTCAACAAAACCTTATCATTTCAAGGGAT
TTGAACTGCAAT---CTCCCTTCACCT---AATATCAACTATAATTGGGATGTCAATAGC
TTAACA---TCACAGTCCAACCTGTGTGACATTTTGGATCAG------CACAAATTT---
---
>LaCYC1E
------------------------------------------------------------
------------------------------------------------------------
------------------------------------------------------------
GTTCTTTACGCAGGAAAT---GGTGAAGCT---GTCGAAAATTTGAACTATTTA---GGT
GCAGATTCAAAG---------------AA-AAATCAGTACTACTGAATGCT------GAC
AAATGTAAAGAA---GTAAAAGATCCACAGCAGGCT---GCATCAAATCTGGCTAAAGTA
TCAAGGGCTAAGGCAAGAGCAAGGGCTAGAGAAAGAACAAGAGAGAAAATGTGCATCAAG
AAGCTTAACGAATCGAGAAAC---ATGGAT---CTTGAT------TTGAAC---CCCTCA
---TACCCAATTCAGTCTAGAAACAATCTATTCGAAATTTGCAAATTATCTGCTTCTAAT
AGCGAGCCTATCCTCCATTGTCCCTTA---ACTAATATAGCT------GCTGCAGCAACT
------------GAAGACCTAATTCAAGAATCCATTGTCATCAAAAGGATGTTGAAG---
---------CACCCT---TCATTTTTTGGATTTCAACAAAACCTTATCATTTCAAAAGAT
TTGAACTGCAGT---CTCCCATCTCCT---AATATCAATGATAATTGGGATATCAATAGC
TTAACC---TCACAATC-------------------------------------------
---
>LaCYC1F
--------------------------------------------------ATCGAAGAGC
ACCATTAAGGAACTGGTCGAAAAAAAAAAA---AGT---------------------GCC
AGTGCTAGT---GCTAAGAGC---ATTTCT------------TCCCCTTCTGAATGCGAA
GTAGTTTCTGCAGAAAGT---GGTGAAGCA---TGCGAAAGTTGGAACTATTTT---GGC
CCAGATTCAAAA---------------AAAAAATCAGTATTTCTGAATGCT------TAC
AAATGTAAAGAA---GCAAGAGATCCACAGCAGGCT---GCATTAAATCTAGCTAAGGTA
TCAAGGGCTAAAGCCAGAGCAAGGGCTAGAGAAAGAACAAGAGAGAAAATATGCATCAAG
AAGCTTAACGAATCGAGAAAC---ATGGAT---CTGGAT------TTGAAC---CCCTCA
---AACCTAATTCAGTCTAGAAACAATCTATTTGATGTTTGCAAATTATCTGCGTCTAAT
ATCCAGCCTCTTCTCCATTGTCCCTTA---ACAAATGAAAAC------GCTGCCGCAACT
------------GAAGACCTAATTCAAGAATCCATTGTCATCAAAAGGATGTTGAGG---
---------CATCCT---TCATATTTTGGATTTCAACAAAACCTTATCATTTCAAGAGAT
TTGAACTGCAGT---CTCCCATCTCCT---AATGTCAATGATAACTGGGATATTAATAGC
TTAACC---TCACAA---------------------------------------------
---
>LsCYC1C
ATGCTAGGTTTCGACAAGCCAAGTAAAACACTTGAGTGGTTGTTAACGAAATCGAAAGCA
GCCATTAAAGATCTGGTTCATACAAAGAAG---AGT------------------------
---TCTAGT---TCTAGGAGC---ACTTCT------------TCGCCTTCTGAATGCGAA
GTAGTGTTAAATCGT---------GAAGCT---TTTGAATTTGGGAGTTGTTTATTACCT
GCGGATTCGAAG---------------AGAAAATCAGTGTTGATGAATGCT------AAC
AAATGTAAAGGA---GCTAAAGATCCAACACAGAGT---GCATCAACTCTGGCTAAAGAA
TCAAGGGCTAAGGCAAGAGCAAGGGCAAGGGAAAGAACGAAGGAAAAAATGGGCATCAAG
AAGCTAAATGAATCAAGAAAC---ATGAAC------------------------------
------------------------AATTTGTTTGAAGTTTGCAGACCATCTGCATCTAAT
ATCCAGCCTATTCTTCATTGTCCCATT---ACCAATGAAGCTACT---GCTGACACAGTA
GTAGCAACT---AAACACCTAATTCAAGAATCCAATGTCGTTAAAAGGATGCTGAGGCAC
---------CACCCT---TCGTTTTTCGGGTTTCAT------------------------
------TGCAGT---CTCCCATCAACT---AATGTCAATGATAATTGGGATGTCAGCAGT
TTAACC---TCACAATCCAACTTTTGTGACATTTTGGATCAG------CACAAATTC---
---
>LsCYC1D
ATGCTAGGTTTCGACAAGCCAAGTAAAACACTTGAGTGGTTGTTAACGAAATCGAAAGTA
GCCATTAAAGATCTGGTTCACACAAAGAAA---AGT------------------------
---TCTAGT---GCTAGGAGC---ACTTCT------------TCCCCTTCTGAATGCGAA
GTAGTGTTAAATGAT---------GAGGCT---TTTGAAAATGGGAGTTATTTATTAGGT
GCAGATTCGAAG---------------AGAAAATGGGTATCGATGAATGCT------AAC
AAATGTAAAGGA---GCTAAAGATCCAACTCAGAGT---GCATCAACTCTAGCTAAAGAA
TCAAGGGCTAAGGCAAGAGCAAGGGCTAGGGAAAGAACCAAGGAGAAAATGTGCATCAAG
AAGCTAAATGAATCAAGAAAC---ATGGGT---TCTAAT------TTAAAT---CCTTCA
---GTCCCAATTCAG---AGGAACAATTTGTTTGAAGTTTGCAGACCATCTGCATCTAAT
AGT------TTTCTTCATTGTTCCATA---ACTAATGAAGCAACT---GCTGCTACAGTA
GCAGCAACTCATGAAGACCTAATTCAAGAATCCAATGTCATTAAAAGGATGCTGAGGCAC
---------CACTCT---TCGTTTTTCGGGTTATAT------------------------
------TGCAGT---CTCCCATCTCCT---AATGTCAATGAGAATTGGGATGCTAGCAGC
TTAACC---TCACAATCCAACTTTTGTGACATTTTGGATCAG------CACAAATTC---
---
>LpCYC1C
ATGTTAGGTTTTGACAAGCCAAGTAAAACACTTGAGTGGTTGTTATCGAAATCGAAATCC
GCCATTAAAGATCTGGTTCATAGAAAGAAG---AAT------------------------
---TCTAGT---GCTAGGAGC---ACTTCT------------TCCCCTTCTGAATGCGAA
GTAGTGTTAAATGGTACT------GAAGCT---TTTGAATATGGGAGTTGTTTATTACCT
GCGGATTCGAAG---------------AGAAAATCAGTGTTGATGAATGCT------AAC
AAATGTAAAGGC---GCTAAAGATCCAACACAGAGT---GCATCAACTCTAGCTAAAGAA
TCAAGGGCTAAGGCAAGAGCAAGGGCAAGAGAAAGAACAAAGGAGAAAATGTGCATCAAG
AAGTTAAATGAATCAAGAAAC---ATGAAC------------------------------
------------------------AGTTCGTTTGAAATTTGC------------------
------------------------------------------------------------
------------------------------------------------------------
---------AGACCA---------------------------------------------
------------------------------------------------------------
---------TCTGCATCT------------------------------------------
---
>LpCYC1D
ATGCTAGGTTTCGACAAGCCAAGTAAAACACTTGAGTGGTTGTTATCGAAATCGAAAGTA
GCCATTAAAGATCTTGTTCACAAAAAGAAG---AAT------------------------
---TCTAGT---GCTAGGAGC---ACTTCT------------TCCCCTTCTGAATGTGAA
GTAGTGTTAAATGGT---------GAAGCT---TTTGAAAATGGGAGTTGTTTATTAGGT
GAAGATTCGAAG---------------AGAAAATCGGTATCGATGAATTCT------AAC
AAATGTAAAGGA---GCTAAAGATCCAACACAGAGT---GCATCAACTCTAGCTAAAGAA
TCAAGGGCTAAGGCAAGGGCAAGGGCTAGGGAAAGAACCAAGGAGAAAATGTGCATCAGG
CAGCTAAATGAATCAAGAAAC---ATGGGT---ACTAAT------TTAAAT---CCTTCA
---GTCCCAATTCAG---AGGAACAATTTGTTTGAAGTTTTCAGACCATCTGCATCTAAT
TGT------ATTCTTCATTGTCCCATA---ACTAATGAAGCAACT---GCTGCTACAGTA
GAAGCAACTCATGAAGACCTAATTCAAGAATCCAATGTCATTAAAAGGATGCTGAGGCAC
---------CACTCT---TCGTTTTTCGGGTTCCAT------------------------
------TGCAGT---CTCCCATCTCCT---AATGTCAATGAGAATTGGGATGTTAGCAGC
TTAACC---TCACAATCCAACTTTTGTGACATTTTGGATCAG------CACAAATTCATA
ATC
>OpdCYC1C
ATGCTAGGTTTTGACAAGCCAAGTAAAACACTTGAGTGGTTGTTAACGAAATCGAAAGTA
GCCATTAAAGATCTGATTCATACAAAGAAG---AGT------------------------
---TCTAGT---GCTAGGAGC---ACTTCT------------TCGCCTTCTGAGTGCGAA
GTAGTGTTAAATGGT---------GAAGCT---TTTGAATATGGGAGTTGTTTATTACCT
GCGGATTCGAAG---------------AGAAAATCAGTGTTGATGAATGCT------AAC
AAATGTAAAGGA---GCTAAAGATCCAACACAGAGTACAGCATCAACTCTAGCTAAAGAA
TCAAGGGCTAAGGCAAGAGCAAGGGCTAGGGAAAGAACGAAGGAGAAAATGTGCATCAAG
ACGCTAAAAGAATCAAGAAAC---ATGAAC------------------------------
------------------------AATTTGTTTGAAGTTTGCAGACCATCTGCATCTAAT
AGCCAGCCTATTCTTCATTGTCCCATA---ACCAATGAAGCTACT---GCTGCCACAGTA
GCAGCTACC---GAACACCTAATTCAAGAATCCAATGTCGTTAAAAGGATGCTGAGGCAC
---------CACCCT---TCGTTTTTCGGGTTTCAT------------------------
------TGCAGT---CTCCCATCCCCT---AATGTCAATGAGAATTGGGATGTTAGCAGT
TTAACC---CCACAATCCAACTTTTGTGACATTTTGGATCAG------CACAAATTC---
---
>OpdCYC1D
ATGCTAGGTTTCGACAAGCCAAGTAAAACACTTGAGTGGTTGTTAACGAAATCGAAAGTA
GCCATTAAAGATCTGGTTCACAGAAAGAAA---AGT------------------------
---TCTAGC---GCTAGGAGC---ACTTCT------------TCCCCTTCTGAATGCGAA
GTAGTGTTAAATGGT---------GAAGCT---TTTGAAAATGGGAGTTGTTTATTAGGT
GCAGATTCGAAG---------------AGAAAATCGGCATCGATGAATGCG------AAC
AAAAGTAAAGGA---GCTAAAGATCCAACACATAGT---GCATTT---CTAGCTAAAGAA
TCAAGGGCTAAGGCAAGAGCAAGGGCTAGGGAAAGAACCAAGGAGAAAATGTGCATCAGG
AAGTTAAATGAATCAAGAAAC---ATGGGT---ACTAAT------TTAAAT---CCTTCA
---GTCCCA---------AGGAACAATTTGTTTGAAGTTTGCAGACCATCTGCATCTAAT
AGT------ATTCTTCATTGTCCCATA---ACTAATGAAGCAACT---GCTGCTATAGTA
GCAGCAACTCCAGAAGACCTAATTCAAGAATCCAATGTGATTAAAAGGATGCTGAGGCAC
---------CACTCT---TCGTTTTTCGGGTTCCAT------------------------
------TGCAGT---CTCCCATCTCCA---AATGTCAATGAGAATTGGGATGTTAGCAGC
TTAACT---TCACAATCCAACTTTTGTGACATTTTGGATCAG------CACAAGTTC---
---
>ObCYC1
ATGCTAGGTTTTGACAAGCCAAGTAAAACACTTGAGTGGTTGTTAACGAAATCGAAAGTA
GCCATTAAAGATCTGATTCATACAAAGAAG---AGT------------------------
---TCTAGT---GCTAGGAGC---ACTTCT------------TCGCCTTCTGAATGCGAA
GTAGTGTTAAATGGT---------GAAGCT---TTTGAATATGGAAATTGTTTATTACCT
GCGGATTCGAAG---------------AGAAAATCAGTGTTGATGAATGCT------AAC
AAATGTAAAGGA---GCTAAAGATCCAACACAGAGTACTGCATCAACTCTAGCTAAAGAA
TCAAGGGCTAAGGCAAGAGCAAGGGCTAGGGAAAGAACGAAGGAGAAAATGTGCATCAAG
ACGCTAAATGAATCAAGAAAC---ATGAAC------------------------------
------------------------AATTTGTTTGAAGTTTGCAGACCATCTGCATCTAAT
AGCCAGCCTATTCTTCATTGTCCCATA---ATCAATGAAGCTACT---GCTGCCACACTA
GCAGCTCCA---GAAGACCTAATTCAAGAATCCAATGTCGTTAAAAGGATGCTGAGGCAC
---------CACCCT---TCGTTTTTCGGGTTTCAT------------------------
------TGCAGT---CTCCCATCCCCT---AATGTCAATGAGAATTGGGATGTTAGCAGT
TTAACC---TCACAATCCAACTTTTGTGACATTTTGGATCAG------CACAAGTTCATC
---
>PpCYC1
ATGCTAAGTTTCGACAAGCCAAGTAAAACCCTTGACTGGTTGCTCACTAAATCTAAAGCA
GCCATCAAGGAGCTGGTGCAGGCTAAGAAA---AGT---------------------GGG
AGTGGGAGT---GCTAAGAGC---ATTTCT------------TCCCCTTCTGAATGCGAG
GTAGTGTCTGCAGGAAAT---GGTGAAACT---TTCGAAAATGGAAGCTATTTG---GAT
GCGGAATCAAAG---------------AAGAAATCCCTGCCCCTGAATCCTAAT---TAC
AAGTGTAAAGAATATTCAAAAGATCCACAGCAGTCT---GCATTAAATCTTGCAAAAGTA
TCAAGGGCTAAGGCAAGAGCAAGGGCCAGAGAAAGAACAAGAGAGAAAATGTGCATCAAG
AAGCTTAATGAATCAAGAAAC---ATGGAT---CCTGAT------TTGAAC---CCTTCA
---AACCAAATTCAG---------------------------------------------
------CCTACCCTCCACTGTCCCTTA---ACTAATAATGTACCT---GCTACAACAACT
------------GAAGATTTAATTCAAGAATCCATTGTCATTAAAAGGATGTTGAAACAG
---------TACCCT---TCATTTTTTGGATTTCAACAAAACCTTATCATTTCAAGGGAT
TTGAACTGTAAT---CTCCCTTCTCCT---AATATCAATGATAATTGGGATATCAATAGC
TTAACC---TCACAATCCAACCTGTGTGACATTTTGGATCAG------CACAAATTC---
---
>PsCYC1
ATGCTAGGTTTCGACAAGCCAAGTAAAACACTAGAGTGGCTGTTAACGAAATCGAAAGTA
GCCATTAAAGATCTGGTCCATACAAAGAAA---AGC------------------------
---TCGAGT---GCTAAGAGC---AATTCT------------TCCCCTTCTGAATGCGAA
GTAGTGTTAAATGGT---------GAAGCT---TTAGAAAATGGGAGTTGTTCATTAGGT
GCAGATTCGAAG---------------AGAAAATCGGTATCGATGAATGCA------GAC
AAATGTAAAGGA---GCTAAAGATTCAACACAGAGT---GCATCAACTCTAGCTAAAGAA
TCAAGGGCTAAGGCAAGAGCAAGGGCTAGGGAAAGAACAAAGGAGAAAATGTCCATCAAG
AAGCTAAATGAATCAAGAAAC---ATGGGC---TCTAAT------TTAAAT---CCTTCA
---GTCCCAGTTCAA---AGGAACAATTTGTATGAAGTTTGCAGAACATCTGCATCTAAT
AGTCAGCCTATTCTTCACTGTCCCATA---ACTAATGAAGCTACT---GCTGCAGCAACT
------------GAAGACATAATTCAAGAATCCAATGTCATTAAAAGGATGCTGAGGCTC
---------CACCCT---TCGTTTTTTGGGTTTCAT------------------------
------TGCAGT---CTCCCATCTCCT---AATGTCAATGAGAATTGGGATGTTAGCAGC
TTAACC---TCACAATCCAACTTTTGTGACATTTTGGATCAG------CACAAATTC---
---
>ChCYC1C
ATGCTAGGTTTTGACAAGCCAAGTAAAACACTTGAGTGGTTGTTAACGAAATCGAAAGTA
GCCATTAAAGATCTGGCTCATACAAAGAAG---AGT------------------------
---TCTAGT---GCTAGGAGC---ACTCCT------------TTGCCTTCTGAATGCGAA
GTAGTGTTAAATGGT---------GAAGCT---TTTGAACATGGGAGTTGTTTATTACCT
GCGGATTCAAAG---------------AGAAAATCAGTGTTGATGAATGCT------AAC
CAATGTAAAGGA---GCTAAAGATCCAACACAGAGT---GCGTCAACTCTAGCTAAAGAA
TCAAGGGCTAAGGCAAGAGCAAGGGCTAGGGAAAGAACGAAGGAGAAAATGTGCATCAAG
AAGCTAAATGAATCAAGAAAC---ATGAAC------------------------------
------------------------AATTTGTTTGAAGTTTGCAGACCATCGGCATCTAAT
AGCCAGCTTATTCTTCATTGTCCCATA---ACCGATGAAGCTACT---GCTGCCACAGTA
ACAGCAACT---GACCACATAATACAAGAATCCAATGTCGTTAAAAGGATGCTGAGGCAC
---------CATCCT---TCGTTTTTCGGGTTTCAT------------------------
------TGCAGT---CTTCCATCTCCT---AATATCAATGAGAATTGGGATGTTAGCAGT
TTAACC---TCACAATCCAACTTTTGTGACATTTTGGATCAGCAG---CACAAGTTCATC
---
>ChCYC1D
ATGCTAGGTTTTGACAAGCCAAGTAAAACACTTGAGTGGTTGTTAACGAAATCGAAAGTA
GCCATTAAAGATCTGGTTCATACAAAGAAA---AGT------------------------
---TCCAGT---GCTAGGAGC---ACTTCT------------TCCCCTTCTGAATGCGAA
GTAGTGTTAAATGGC---------GAAGCT---TTTGAAAATGGGAATTGTTTATTAGGT
GAAGATTCGAAG---------------AGAAAATGGGTATCGATTAATGCT------AAC
AAATGTAAAGGA---GCTAAAGATCCAACACAGAGT---GCATCAACTCTAGCTAAAGAA
TCAAGGGCTAAGGCAAGAGCAAGGGCTAGGGAAAGAACCAAGGAGAAAATGTGCATCAAG
AAGCTAAATGAATCAAGAAAC---ATGGGT---TCTAAT------TTAAAT---CCTTCG
---GTCCCAATTCAG---AGAAACAATTTGTTTGAAGTTTGCCGACCATCTGCATCTAAT
------------ATTCATTGTCCCATA---ACTAATGAAGCAACT---ACTGCTACAGTA
GCAGCAACTCCAGAAGACCTAATTCAAGAATCCAATGTGATTAAAAGGATGCTGAGGCAC
---------CACTCT---TCGTTTTTCGGGTTCCAT------------------------
------TGCAGT---CTCCCATCTCCA---AATGTCAATGAGAATTGGGATGTTAGCAGC
TTAACT---TCACAATCCAACTTTTGTGACATTTTGGATCAG------CACAAGTTCATC
---
>PtCYC1
ATGCTAGGTTTCGACAAGCCAAGTAAAACACTTGAGTGGTTGTTAACGAAATCGAAAGTA
GCAATTAAAGATCTGGTTCATACAAAGAAG---AGT------------------------
---TCTAGT---GCTAAGAGC------ACT------------TCTCCTTCTGAATGCGAA
GTAGTGTTAAATGGT---------GAAGCT---TTTGAATATGGGAGTTGTTTATTACCT
GCGGATTCAAAG---------------ACAAAATCAGTGTTGATGAATGCT------AAC
CAATGTAAAGGA---GCTAAAGATCCAACACAGAGT---GCGTCATCTCTAGCTAAAGAA
TCGAGGGCTAAGGCAAGAGCAAGGGCTAGGGAAAGAACGAAGGAGAAAATGAGCATCAAG
AAGCTAAATGAATCAAGAAAC---ATGAAC------------------------------
------------------------AATTTGTTTGAAGATTTCAGACCATCGGCATCTAAC
AGCCAGCCTATTCTTCATTGTCCCATG---ACCAATGAAGCTACT---GCTGCCACAGTA
ACAGCAACT---GAACACATAATTCAAGAATCAAATGTCGTTAAAAGGATGCTGAGGCAC
---------CATCCT---TCGTTTTTCGGGTTCAGT------------------------
---------------CTCCCATCTCCT---AATATCAATGAGAATTGGGATGTTAGCAGT
TTAACC---TCACAATCCAACTTTTGTGACATTTTGGATCAT------CACAAATTC---
---
>RmCYC1
ATGCTAGGTTTCGACAAGCCAAGTAAAACCCTCGACTGGTTGTTAACGAAATCGAAAGTC
GCCATCAAAGATCTGGTGCATACAAAGAAA---AGT---------------------TCT
------AGT---CCTAGTGCT---AGTGCTAGGGGCATTTCTTCCCCTTCCGAATGCGAA
GTAGTGTTAAATGGT---------------------------------------------
GAAGATTCGAAG---------------AAGAAAAGT------------------------
------AAAGAA---GCAAAGGATCCAACGCAGATT---GCATCAACACTAGCTAAAGAA
TCAAGGGCTAAGGCGAGAGCAAGGGCTAGGGAAAGAACAAAGGAGAAAATGTGCATCAAA
AAGTTGAACGAATCAGGGAAA---ATGGTT---TCTCAT------CTAAAT---CCTACA
---ATCCCAATT------------------------------------------------
---------------CATTGCCCAATCATGACTGATGAAGCAACT---------------
------------AATGACATGATTCAAGAATCCAATCTCATTAAAAGGATGATGAGGCCG
---------CACCCT---TCGATTTTCGGGTTTCATCGC---------------------
------------------------------GATGTCAATGAGAATTGGGATATCAGCAGC
TTAACATCGTCACAATCCAACTTCTGTGACATTTTGGATCAG------CACAAATTC---
---
>RlCYC1
ATGCTAGGTTTCGACAAGCCAAGTAAAACCCTTGACTGGTTGCTCACTAAATCTAAAGCA
GCCATTAAGGAGCTGGTGCAGGCTAAGAAA---AGT---------------------GGG
AGTGGTAGT---GCTAAGAGC---ATTTCT------------TCCCCTTCTGAATGCGAG
GTACTTTCTGCAGGAACT---GGTGAAACT---TTCGAAAATGGCAGCTATATG---GAT
GCGGATTCAAAG---------------AAGAAATCACTGCCCCTGAATCCTAAT---TAC
AAGTGTAAAGAATATTCCAAAGATCCACAGCAGTCT---GCATTAAATCTTGCTAAAGTA
TCAAGGGCTAAGGCAAGAGCAAGGGCCAGAGAAAGGACAAGAGAGAAAATGTGCATCAAG
AAGCTTAATGAATCAAGAAAC---ATGGAC---CCTGAT------TTTAAC---CCTCCG
---AACCAAATTCAG---------------------------------------------
------CCTACCCTCCACTGTCCGTTA---ACTAATAGTGTACCT---GCTTCAACAACT
------------GAAGATTTAATTCAAGAATCCATTGTCATTAAAAGGATGTTGAAACAG
---------TACCCT---TCATTTTTTGGATTTCAACAAAACCTTGTCATTTCAAGGGAT
TTGAACTGCAAT---CTCCCTTCACCT---AATATCAACAATAATTGGGATATCAATAGC
TTAACC---TCACAGTCAAACCTGTGTGACATTTTGGATCAG------CACAAATTC---
---
>RtCYC1
--------------------------------------------------ATCTAAAGCA
GCCATTAAGGAGCTGGTGCAGGCTAAGAAA---AGT---------------------GGG
AGTGGTAGT---GCTAAGAGC---ATTTCT------------TCCCCTTCTGAATGCGAG
GTACTTTCTGCAGGAACT---GGTGAAACT---TTCGAAAATGGCAGCTATATG---GAT
GCGGATTCAAAG---------------AAGAAATCACTGCCCCTGAATCCTAAT---TAC
AAGTGTAAAGAATATTCCAAAGATCCACAGCAGTCT---GCATTAMATCTTGCTAAAGTA
TCAAGGGCTAAGGCAAGAGCAAGGGCCAGAGAAAGGACAAGAGAGAAAATGTGCATCAAG
AAGCTTAATGAATCAAGAAAC---ATGGAC---CCTGAT------TTKAAC---CCTCCG
---AACCAAATTCAG---------------------------------------------
------CCTACC-TCCACTGTCCSTTA---ACTAATAGTGTACCT---GCTGCAACAACT
------------GAAGATTTAATTCAAGAATCCATTGTCATTAAAAGGATGTTGAAACAG
---------TACCCT---TCATTATTTGGATTTCAACAAAACCTTATCATTTCAAGGGAT
TTGAACTGCAAT---CTCCCTTCACCT---AATATCAACAATAATTGGGATGTCAATAGC
TTAACC---TCACAG---------------------------------------------
---
>RdCYC1
ATGCTAGGTTTCGACAAGCCAAGTAAAACCCTTGAGTGGTTGTTGACGAAATCGAAAGTT
GCCATTAAAGATCTGGTTCATACAAAGAAA---AAT------------------------
---TCTAGT---GCTAGAAGC---ACTTCT------------TCCCCTTCTGAATGTGAA
GTGGTGTTAAATGGT---------GAAGCT---TTTGAAGATGGGAGTTGTTTTTCACTT
GCAGATTCGAAT---------------AGAAAATCGGTATTGATGAATGCT------AAG
AAATGTAAAGGA---GCCAAAGATCCAACACATAAT---GCATCAACTCTGGCTAAAGAA
TCAAGGGCTAAGGCAAGAGCAAGGGCCAGGGAAAGGACAAAGGAGAAAATGTGCATCAAG
AAGCTAAATGGATCAAGAAAC---ATGGGT---TCTAAT------TTAAAT---CATTCT
---GTCCCAATTCAA---AGGAACAATTTGTTTGAAGTTTGCAAACCATCTGCATCTAAT
AGCCAGCCTATTCTTCACTGTCCCATA---ATCAATGAAGCTTCT---GCTGCAGCAACT
------------GAAGACCTAATTCAAGAATCCAATGTCATTAAAAGGATGTTGAGGCAC
---------CACCCT---TCGTTTTTCGGGTTTCAT------------------------
------TGCAGT---ATCCAATCTCCT---AATGTCAATGAGAATTGGGACATTAGCAGC
TTAACC---ACACAATCCAACTTCTGTGACATTTTGGATCAG------CACAAATTT---
---
>SiCYC1A
ATGCTAGGTTTCGACAAGCCGAGTAAGACCCTTGAGTGGCTGTTAACGAAGTCGAAAGTC
GCTATTAAAGATCTGGTGCTTGCAAAGAAG---AGC------------------------
---TCTAGT---TCTAGGAGC---ACTTCC------------TCCCCTTCAGAATGTGAA
GTTGTGTTGAATGGT---------GAAACT---TTTGAAGATGGGAGCTGCTTACTACCC
CCAGATTTCAAG---------------AGAAAATCGGCATCG------------------
------------ACAGCTAGAGATCCAGCACAGAGT---GCATCAACTCTAGCTAAAGAA
TCAAGGGCTAAGGCAAGAGCAAGGGCCAGGGAAAGAACAAAGGAGAAACTGTGCATCAAG
AAGCTGAATGAATCAAGAAAC---ATGAAC------------------------------
---------------------AACAATCTGTTT------------------GCATCTAAC
AGCCAGCCTGTTCTTCACTGCCCCATA---ACTAATGAAGCT------ACTGCGACTCAA
------------CAAGACCTAATTCAAGAATCCAGTGTCATTAAAAGGATGCTGAGGCAC
---------CACCAG---TCGTTTTTCGGGTTTCAT------------------------
------TGCGCCGCCCTACCGTCTCCT---GATGTCGATGAGAACTGGGATGCTGGCAGT
TTAACC---TCACAATCCAACTTGTGTGACATTTTGGATCAG------CACAAATTC---
---
>SiCYC1B
ATGCTAGGTTTCGACAAGCCCAGTAAGACACTCGACTGGCTGTTAACGAAATCGAAAGTC
GCCATCAAAGATCTGGTGCTTACCAAGAAG---AGT------------------------
---TCCAGC---TCTAGAAGC---ACTTCC------------TCCCCTTCAGAATGTGAA
GTAGTGTTGAATGGT---------GAGGCT---TTTCAGGATGGGAACTGCTTACGACAC
CCGGATTCGAGA---------------AAATCTTCGTCGACG---AATGCC------AAC
AAATGT------------AAAGATCCAGCACAGAGT---GCATCAAATCTTGCTAAAGAA
TCAAGGGCTAAGGCTAGAGCGCGGGCTAGGGAAAGAACAAAGGAGAAAATGTGCATCAAG
AAGCTGAATGAATCAAGAAAC---ATGGAC------------------------------
---------------------AACAATTTGTTT------------------GCATCTAAT
AGCCGTCCTGTTCTTCAATGCCCCATA---ACTAATGAAGCT------ACTGCAACTCAT
------------GAAGACCTAATTCAAGAATCCAGTGTCATTAAAAGGATGCTGAGGCAC
---------CACCAGTCGTCGTTTTTCGGGTATCAT------------------------
------TGCGGT---TTACCATCTCCT---AATGTCAATGAGAACTGGGATGTTGGCAGC
TTAACC---TCACAATCCAACTTGTGTGACATTTTGGATCAG------CACAAATTC---
---
>SvCYC1A
ATGCTAGGTTTCGACAAGCCGAGTAAGACCCTTGAGTGGCTGTTAACGAAGTCGAAAGTC
GCTATTAAAGATCTGGTGCTTGCAAAGAAG---AGC------------------------
---TCTAGC---TCTAGGAGC---ACTTCC------------TCCCCTTCAGAATGTGAA
GTTGTGTTGAATGGT---------GAAACT---TTTGAAGATGGGAGCTGCTTACTACCC
CCAGATTCCAAG---------------AGAAAATCGGCATCG------------------
------------ACAGCTAGAGATCCAGCACAGAGT---GCATCAACTCTAGCTAAAGAA
TCAAGGGCTAAGGCAAGAGCAAGGGCTAGGGAAAGAACAAAGGAGAAACTGTGCATCAAG
AAGCTGAATGAATCAAGAAAC---ATGAAC------------------------------
---------------------AACAATCTGTTT------------------GCATCTAAC
AGCCAGCCTGTTCTTCACTGCCCCATA---ACTAATGAAGCT------ACTGCGACTCAA
------------CAAGACCTAATTCAAGAATCCAGTGTCATTAAAAGGATGCTGAGGCAC
---------CACCAG---TCGTTTTTCGGGTTTCAT------------------------
------TGCGCCGCCCTACCGTCTCCT---GGTGTCGATGAGAACTGGGATGCTGGCAGT
TTAACC---TCACAATCCAACTTGTGTGACATTTTGGATCAG------CATAAATTCATC
---
>SvCYC1B
ATGCTAGGTTTCGACAAGCCCAGTAAGACACTCGACTGGCTGTTAACGAAATCGAAAGTC
GCCATCAAAGATCTGGTGCTTACCAAGAAG---AGT------------------------
---TCCAGC---TCTAGAAGC---ACTTCC------------TCCCCTTCAGAATGTGAA
GTAGTGTTGAATGGT---------GAGGCT---TTTCAGGATGGGAACTGCTTACGACAC
CCGGATTCGAGA---------------AAATCTTCGTCGAAG---AATGCC------AAC
AAATGT------------AAAGATCCAGCACAGAGT---GCATCAAATCTTGCTAAAGAA
TCAAGGGCTAAGGCTAGAGCGCGGGCTAGGGAAAGAACAAAGGAGAAAATGTGCATCAAG
AAGCTGAATGAATCAAGAAAC---ATGGAC------------------------------
---------------------AACAATTTGTTT------------------GCATCAAAT
AGCCGTCCTGTTCTTCAATGCCCTATA---ACTAATGAAGCT------ACTGCAACTCAT
------------GAAGACCTAATTCAAGAATCCAGTGTCATTAAAAGGATGCTGAGGCAC
---------CACCAGTCGTCTTTTTTCGGGTATCAT------------------------
------TGCGGT---TTACCATCTCCT---AATGTCAATGAGAACTGGGATGTTGGCAGC
TTAACC---TCGCAATCCAACTTGTGTGACATTTTGGATCAG------CACAAGTTCATC
---
>SscCYC1
--------------------------------------------------ATCGAAAGCA
GCCATTAAGGAGCTGGTGCAGGCTAAGAAA---AGT------------------------
---GGGAGT---GCTAAGAGC---ATTTCT------------TCCCCTTCTGAATGCGAG
GTAGTGTTTGCAGGAAAT---GGTGAAACT---TTTGAAAATGGCAGCTATTTG---GAT
GCGGAATCAAAG---------------AAGAAATCCATGCCCCTGAATCCTAAT---TAC
AAGTGTAAAGAATATTCAAAAGATCCACAGCAGTCT---GCATTAAATCTTGCTAAAGTA
TCAAGGGCTAAGGCAAGAGCAAGGGCCAGAGAAAGAACAAAGGAGAAAATGTGCATCAAG
AAGCTTAATGAATCAAGAAAC---ATGGAT---CCTGAT------TTGAAC---CCTTCA
---AACCAAATTCAG---------------------------------------------
------CCCACCCTCCACTGTCACTTA---ACTAATAATGTATCT---GCTGCAACAACT
------------GAAGATTTAATTCAAGAATCCATTGTTTTTAAAAGGATGTTGAAACAG
---------TACCCT---TCATTTTTTGGATTTCAACAAAACCTTATCATTTCAAGGGAT
TTGAACTGCAAT---CTCCCTTCTCCT---AATATCAACGATAATTGGGATATCAATAGC
TTAACC---TCACAA---------------------------------------------
---
>SsCYC1
ATGCTAGGTTTCGACAAGCCAAGTAAAACCTTAGACTGGTTGTTAATTAAATCGAAAGCA
GCCATTAAGGAGCTGGTGCAGGCTAAGAAA---AGT------------------------
---GGGAGT---GCTAAGAGC---ATTTCT------------TCCCCTTCTGAATGCGAG
GTAGTGTTTGCAGGAAAT---GGTGAAACT---TTTGAAAATGGCAGCTATTTG---GAT
GCGGAATCAAAG---------------AAGAAATCCATGCCCCTGAATCCTAAT---TAC
AAGTGTAAAGAATATTCAAAAGATCCACAGCAGTCT---GCATTAAATCTTGCTAAAGTA
TCAAGGGCTAAGGCAAGAGCAAGGGCCAGAGAAAGAACAAAGGAGAAAATGTGCATCAAG
AAGCTTAATGAATCAAGAAAC---ATGGAT---CCTGAT------TTGAAC---CCTTCA
---AACCAAATTCAG---------------------------------------------
------CCCACCCTCCACTGTCACTTA---ACTAATAATGTATCT---GCTGCAACAACT
------------GAAGATTTAATTCAAGAATCCATTGTTTTTAAAAGGATGTTGAAACAG
---------TACCCT---TCATTTTTTGGATTTCAACAAAACCTTATCATTTCAAGGGAT
TTGAACTGCAAT---CTCCCTTCTCCT---AATATCAACGATAATTGGGATATCAATAGC
TTAACC---TCACAATCCAACCTGTGTGACATTTTGGATCAG------CACAAATTC---
---
>SspCYC1
--------------------------------------------------ATCTAAAGCA
GCCATTAAGGAGCTGGTGCAGGCTAAGAAA---AGT---------------------GGG
AGTGGGAGT---GCTAAGAGC---ATTTCT------------TCCCCTTCTGAATGCGAG
GTAGTGTCTGCAGGAAAT---GGTGAAACT---TTCGAAAATGGCAGCTATTTG---GAT
GCGGAATCAAAG---------------AAGAAATCACTGCCCCTGAATCCTAAT---TAC
AAGTGTAA-GAATATTCAAAAGATCCACAGCAGTCT---GCGTTAAATCTTGCAAAAGTA
TCAAGGGCGAAGGCAAGAGCAAGGGCCAGAGAAAGAACTAGAGAGAAAATGTGCATCAAG
AAGCTTAATGAATCAAGAAAC---ATGGAT---CCTGAT------TTGAAC---CCTTCA
---AACCAAATTCAG---------------------------------------------
------CCTACCATCCACTGTTCCTTA---ACTAATAATGTACCT---GCTGCAACAACT
------------GAAGATTTAATTCAAGAATCCATTGTCATTAAAAGGATGTTGAAACAG
---------TACCCT---TCATTTTTTGGATTTCAACAAAACCTTATCATTTCAAGGGAT
TTGAACTGCAAT---CTCCCTTCTCCT---AATATCAACGATAATTGGGATACCAATAGC
TTAACC---TCACAA---------------------------------------------
---
>SmCYC1
ATGCTAGGTTTCGACAAGCCAAGTAAAACCCTTGACTGGTTGCTCACTAAATCTAAAGCA
GCCATTAAGGAGCTGGTGCAGGCTAAGAAA---AGT---------------------GGG
AGTGGTAGT---GCTAAAAGC---ATTTCT------------TCCCCTTCTGAATGCGAG
GTAGTCTCTGCAGGAACT---GGTGAAACT---TTCGAAAATGGCAGCTATTTG---GAT
GCGGATTCAAAA---------------AAGAAATCACTGCCCCTGAATTCTAAT---TGC
AAGTGTAAAGAATATTCAAAAGATCCACAGCAGTCT---GCATTAAATCTTGCTAAAGTA
TCAAGGGCTAAGGCAAGAGCAAGGGCCAGAGAAAGAACAAGAGAGAAAATGTGCATCAAA
AAGCTTAATGAATCAAGAAAC---ATGGAC---CCTGAT------TTGAAC---CCTTCA
---AACCAAATTCAG---------------------------------------------
------CCTACCCTCCACTGTCCCTTA---ACTAATAGTGTACCT---TCTGCAACAACT
------------GAAGATTTAATTCAAGAATCCATTGTCATTAAAAGGATGTTGAAACAG
---------TACCCG---TCATTTTTTGGATTTCAACAAAACCTTATCATTTCAAGGGAT
TTGAACTGCAAT---CTCCCTTCACCT---AATATCAACGATAATTGGGATATCAATAGC
TTAACC---TCACAGTCCAACCTGTGTGACATTTTGGATCAG------CACAAATTC---
---
>SzCYC1
ATGCTAGGTTTCGACAAGCCAAGTAAAACCCTTGACTGGTTGCTCACTAAATCTAAAGCA
GCCATTAAGGAGCTGGTGCAGGCTAAGAAA---AGT---------------------GGG
AGTGGTAGT---GCTAAAAGC---ATTTCT------------TCCCCTTCTGAATGCGAG
GTAGTCTCTGCAGGAACT---GGTGAAACT---TTCGAAAATGGCAGCTATTTG---GAT
GCGGATTCAAAG---------------AAGAAATCACTGCCCTTGAATTCTAAT---TGC
AAGTGTAAAGAATATTCAAAAGATCCACAACAATCT---GCATTAAATCTTGCTAAAGTA
TCAAGGGCTAAGGCAAGAGCAAGGGCCAGAGAAAGAACAAGAGAGAAAATGTGCATCAAA
AAGCTTAATGAATCAAGAAAC---ATGGGC---CCTGAT------TTGAAC---CCTTCA
---AACCAAATTCAG---------------------------------------------
------CCTACCCTCCACTGTCCATTA---ACTAATAGTGTACCT---TCTGCAACAACT
------------GAAGATTTAATTCAAGAATCCATTGTCATTAAAAGGATGTTGAAACAG
---------TACCCG---TCATTTTTTGGATTTCAACAAAACCTTATCATTTCAAGGGAT
TTGAACTGCAAT---CTCCCTTCACCT---AATATCAACGATAATTGGGATATCAATAGC
TTAACC---TCACAGTCCAACCTGTGTGACATTTTGGATCAG------CACAAATTT---
---
>SpsCYC1
------------------------------------------------AAATCTAAAGCA
GCCATTAAGGAGCTGGTGCAGGCTAAGAAA---------------GGT---------GGG
AGTGGGAGT---GCTAAGAGC---ATTTCT------------TCCTCGTCAGAATGCGAG
GTAGTGTCTGCAGGAAAT---GGTGAAACT---TTCGAAAATGGCAGCTATTTG---GAT
GCGGATTCAAAG---------------AAGAAATCAATGCCCCTGAATCCTAAT---TAC
AAGTGTAAAGAATATTCAAAAGATCCACAGCAGTCT---GCATTAAATCTTGCTAAAGTA
TCAAGGGCTAAGGCAAGAGCAAGGCCCAGAGAAAGAACGAGAGAGAAAATGTGCATCAAG
AAGCTTAATGAATCAAGAAAC---ATCGAT---CCTGAT------TTGAAC---CCCTCA
---AACCAAATTCAG---------------------------------------------
------CCTACCCTCCACTGTCCCTTA---ACTCATAATGTACCT---GTTGCAACAACT
------------CAAGATTTAGTTCAAGAATCCATTGCCATTAAAAGGATGTTGAAACAG
---------TACCCT---TCATTTTTTGGATTTCAACAAAACTTTATCATTTCAAGGGAT
TTGAACGGCAAT---CTCGCTTCTCCA---AATATCAACGATAATTGGGATATCAATAGC
TTTACC---ACACAA---------------------------------------------
---
>SdCYC1A
ATGCTAGGTTTCGACAAGCCGAGTAAGACACTCGAGTGGTTGTTAACGAAATCGAAAGTC
GCCATCAAAGATCTGGTGCTTACAAAGAAG---AGC------------------------
---TCTAGC---TCTAGGAGC---AGTTCC------------TCCCCTTCAGAATGTGAA
GTTGTGTTGAATGGT---------GAGGCT---TTTGAAGATGGGAGCTGCTTACTACCC
CCGGATTCGAAG---------------AGAAAACCAGTATCGACGAATGCC------GAC
AAATGTAGAGGA---GCTAGAGATCCAGCACAGAGT---GCATCGAATCTAGCTAAAGAA
TCGAGGGCTAAGGCAAGAGCAAGAGCTAGGGAAAGAACAAGGGAGAAACTGTGCATCAAG
AAGCTGAATGAATCAAGAAAC---ATGAAC------------------------------
---------------------AACAGTTTGTTT------------------GCATCTAAT
AGCCAGCCTGTCCTTCATTGCCCCATA---ACTGATGAAGCT------ACTGCAACTCAA
------------GAAGACCTATTTCAAGAATCCAGTGTCATTAAAAGGATGCTAAGG---
---------CACCAACAGTCGTTTTTCGGGTTTCAT------------------------
------TGCGGCGCCCTAGCGTCTCCT---ATTGTCAATGAGAACTGGGATGTTGGCAGC
TTAACC---TCACAATCCAACTTGTGTGACATTTTGGATCAG------CACAAATTC---
---
>SdCYC1B
ATGCTAGGTTTCGACAAGCCTAGTAAGACACTCGAGTGGTTGTTAACGAAGTCGAAAGTC
GCCATCAAAGATCTGGTGCTTACCAAGAAG---AGT------------------------
---TCCAGC---TCTAGAAGC---ACTTCC------------TCCCCTACAGAATGTGAA
GTAGTGTTGAATCGT---------GAGGCT---TTTGAAGATGGGAGCTGCTTACTACCC
CCGGATTCGAAG---------------CAAAAATCGGTGTCGACGAATGCC------AAC
AAATGTAGAGGA---GCTAAAGATCCAGCACAGAGT---GTGTCAGATCTAGCCAAAGAA
TCAAGGGCTAGGGCAAGAGCCAGAGCTAGGGAAAGAACAAGGGAGAAAATGTGCATCAAG
AAGCTGAACGAATCAAGAAAC---ATGAAC------------------------------
---------------------AACAATTTGTTT------------------GCATCTAAT
AACCATCCTGTTCTTCATTGCCCCATA---ACTAATGAAGCT------ACTGCAACTCAT
------------GAAGACCTAATTCACGAATCCAGTGTCATTAAAAGGATGCTGAGGCAC
---------CACCAG---TCGTTTTTCGGGTTTCATTTCGGT------------------
---------------CTACCATCTCCT---AATGTCAATGAGAACTGGGATGTTGGCAAA
TTAACC---TCACAATCCAACTTGTGTGACATTTTGGATCAG------CACAAATTC---
---
>SpCYC1A
ATGCTAGGTTTCGACAAGCCGAGTAAGACACTCGAGTGGTTGTTAACGAAATCGAAAGTC
GCCATCAAAGATCTGGTGCTTACAAAGAAG---AGC------------------------
---TCTAGC---TCTAGGAGC---AGTTCC------------TCCCCTTCAGAATGTGAA
GTTGTGTTGAATGGT---------GAGGCT---TTTGAAGATGGGAGCTGCTTACTACCC
CCGGATTCGAAG---------------AGAAAACCAGTATCGACGAATGCC------GAC
AAATGTAGAGGA---GCTAGAGATCCAGCACAGAGT---GCATCGAATCTAGCTAAAGAA
TCGAGGGCTAAGGCAAGAGCAAGAGCTAGGGAAAGAACAAGGGAGAAACTGTGCATCAAG
AAGCTGAATGAATCAAGAAAC---ATGAAC------------------------------
---------------------AACAGTTTGTTT------------------GCATCTAAT
AGCCAGCCTGTCCTTCATTGCCCCATA---ACTGATGAAGCT------ACTGCAACTCAA
------------GAAGACCTATTTCAAGAATCCAGTGTCATTAAAAGGATGCTAAGG---
---------CACCAACAGTCGTTTTTCGGGTTTCAT------------------------
------TGCGGCGCCCTAGCGTCTCCT---ATTGTCAATGAGAACTGGGATGTTGGCAGC
TTAACC---TCACAATCCAACTTGTGTGACATTTTGGATCAG------CACAAATTC---
---
>SpCYC1B
ATGCTAGGTTTCGACAAGCCTAGTAAGACACTCGAGTGGTTGTTAATGAAATCGAAAGTC
TCCATCAAAGATCTGGTGCTTACCAAGAAG---AGT------------------------
---TCCAGC---TCTGGAAGC---ACTTCC------------TCCCCTTCAGAATGTGAA
GTAGTGTTGAATCGT---------GAGGCT---TTTGAAGATGGGAGCTGCTTACAACCC
CCGGATTCTAAG---------------AGAAAATCGGCGTCGATGAATGCT------AAC
AAATGTAGAGGA---GCTAAAGATCCAACCCAGAGT---GCATCAAATCTAGCCAAAGAA
TCAAGGGCTAGGGCAAGAGCAAGGGCTAGGGAAAGAACCAAGGAGAAAATGTGCTTCAAG
AAGATGAATGAATCAAGAAAC---ATGAAC------------------------------
---------------------AACAATTTGTTT------------------GCATCTAAC
AACCATCCTGTTCTTCATTGCCCCATA---ACTGATGAAGCT------ACTGCAACTCAT
------------GAAGACCTAATTCAAGAATCCAGTGTCATTAAAAGGATGCTGAGGCAC
---------CACCAG---TCGTTTTTCGGGTTTCATTTCGTT------------------
---------------CTACCATCTCCT---AACGCCAATGAGAACTGGGATGTTGGCAGC
TTAACC---TCACAATCCAACTTGTGTGACATTTTGGATCAG------CACAAATTC---
---
>SrCYC1A
ATGCTAGGTTTCGACAAGCCGAGTAAGACACTCGAGTGGCTGTTAACGAAGTCGAAAGTC
GCCATCAAAGATCTGGTGCTTACAAAGAAG---AGC------------------------
---TCTATC---TCTAGGAGC---AGCTCC------------TCCCCTTCAGAATGTGAA
GTTGTGTTGAATGGT---------GAGGCT---TTTGAAGATGGGAGCTGCTTACTACCC
CCGGATTCGAAG---------------AGAAAACCAGCATCAACGAATGCT------GAC
AAATGTAGAGGA---GCTAGAGATCCAACCCAGAGT---GCATCGACTCTAGCTAAAGAA
TCGAGGGCTAAGGCAAGAGCAAGAGCTAGGGAAAGAACCAAGGAGAAACTGTGCATCAAG
AAGCTGAATGAATCAAGAAAC---ATGAAC------------------------------
---------------------AACAGTTTGTTT------------------GCATCTAAT
AGCCAGCCTGTCCTTCATTGCCCCATA---ACTGATGAAGCT------ACTGCAACTCAA
------------GAAGACCTATTTCAAGAATCCAGTGTCATTAAAAGGATGCTAAGG---
---------CACCAACAGTCGTTTTTCGGGTTTCAT------------------------
------TGCGGCGCCCTAGCGTCTCCC---AATGTCAATGAGAACTGGGATGTTGGCAGC
TTAACC---TCACAATCCAACTTGTGTGACATTTTGGATCAG------CATAAATTC---
---
>SrCYC1B
ATGCTAGGTTTCGACAAGCCTAGTAAGACACTCGAGTGGTTGTTAATGAAATCGAAAGTC
TCCATCAAAGATCTGGTGCTTACCAAGAAG---AGT------------------------
---TCCAGC---TCTGGAAGC---ACTTCC------------TCCCCTTCAGAATGTGAA
GTAGTGTTGAACCGT---------GAGGCT---TTTGAAGATGGGAGCTGCTTACTACCC
CCGGATTCTAAG---------------AGAAAATCGGCGTCAACGAATGCC------AAC
AAATGTAGAGGA---GCTAAAGATCCAGAACAGAGT---GCTTCAGATCTAGCCAAAGAA
TCAAGGGCTAGGGCAAGAGCAAGGGCTAGGGAAAGAACAAAGGAGAAAATGTGCATCAAG
AAGCTGAACGAATCAAGAAAC---ATGAAC------------------------------
---------------------AACAATTTGTTT------------------GCATCTAAT
AACCATCCTGTTCTTACTTGCCCCATA---ACTAATGAAGCT------ACTGCAACTCAT
------------GAAGACCTAATTCAAGAATCCAGTGTCATTAAAAGGATGCTGAGGCAC
---------CACCAG---TCGTTTTTCGGGTTTCATTTCGGT------------------
---------------CTACCATCTCCT---AATGCCAATGAGAACTGGGATGTTGGCAGC
TTAACC---TCACAATCCAACTTGTGTGACATTTTGGATCAG------CACAAATTC---
---
>ToCYC1
ATGCTAGGTTTCGACAAGCCAAGTAAAACCCTTGAGTGGCTGCTCACGAAATCGAAAGCA
GCCATTAAGGAGCTGGTGCAGACGAAGAAA---AGT---------------------ACC
AGTGCTAGT---GCTAAGAGC---ATTTCT------------TCCCCTTCTGAATGCGAG
GTAGTGTCTGCAGGACAT---GGTGAAACT---TTCGAAAATAGGAACTATTTA---GGA
GCAGATTCAAAG---------------AAGAAATCAGTACTGCTGAATTCT------TAC
AAATGTAAAGAA---GCAAAAGATCCACAGCAGGCT---GCATTAAATCTTGCTAAAGTA
TCAAGGGCTAAGGCAAGAGCAAGGGCTAGAGAAAGAACAAGAGAGAAAATGTGCATCAAA
AAGCTTAACGAATCAAGAAAC---ATGGGT---CCTGAT------TTGAAC---------
------CCAATTCAGTCTAGAAACAATCTATTTGAAGCTTGCAAATTATCTGCTTCTAAT
AGCGATCCTATCCTTCATTGTCCCTTA---ACTAATGTAGCC------GCTGCAGCAACT
------------GAAGACCTAATTCAAGAATCCATAGTCATCAAAAGGATGTTGAAG---
---------CACCCT---TCATTTTTTGGGTTTCAGCAAAACCTTATCATTTCAAGAGAT
TTGAACTGCAGT---ATCCCATCTCCT---AACGTCAATGATAATTTCGATATCAGTAGC
TTAACC---TCACAATCCAACCTATGTGACATTTTGGATCAG------CACAAATTC---
---
