# Supplementary material for: Gene duplication and relaxation from selective constraints of GCYC genes correlated with various floral symmetry patterns in Asiatic Gesneriaceae tribe Trichosporeae
Source: PLoS One. 2019 Jan 30;14(1):e0210054. doi: 10.1371/journal.pone.0210054 (PMC6353098; doi:10.1371/journal.pone.0210054)
Supplement: S2 File — (FAS) [file pone.0210054.s011.fas]

>CaaCYC1
ATGCTAGGTTTCGACAAGCCGAGTAAAACTCTCGAGTGGCTATTGACCAAGTCAAAATCC
GCCATTAAGGAGACG------------------------------AAA---GAGAAGTGT
ACTTCTTCC------------TCACCGTCTGAATGT------GTTTCTGCAGGT------
------------------AACGGTGAATTTTTA---------GATTCAAAGGGAAAA---
------------------------------TCTAAAGGATCTGGAAAAGAG---GCGTTG
AATCTCGCAAAAGAGTCGAGGGACAAGGAGAGAGCGAGAGCTAGGGAAAGAACGAGGGAG
AAAATGAACTTAAAAAAGCTCGACGAATCGAACCAAGTTTTT------GAT---------
------------------------------------------------------------
---------------CACTTTCCATCG---AGTAGTACTGCT------------------
------------GAAGATCTTATTCGAGAATCGATTCTCGTAAAGAGGATGATGAGA---
---------CACCCTTCGATTTTCGGGTTCCAGCAAAACGATACCGTTTCAAGACATTCA
AATTTTAATAATTTTCAATCTCATAATGTGAATGAGAATTGGGATTTGAGCAACTTGAAC
---TCACAATCCAACTTATCGGACATTTTGGATCAG---CACAAATTC------
>HfCYC1
ATGCTAGGTTTCGACAAGCCAAGTAAAGCCCTCGAGTGGTTGTTAACGAAATCGAAAGCT
GCCATTAAAGATCTGGTTCATTCAAAGAAA---AGTTCTAGTGCTAGT---GCTAGGGGC
---ATTTCT------------TCCACTTCTGAATGCGAAGTAGTGTTAAATGGT------
---GAAGCT---TTTGAAAATGGGAGTTGTTTATTACGTCCAGATTCGAAGAGGAAATCG
GTGTTGATGAATGCG------TGTAAAGGAGCAAAAGATCCAACACAGACT---GCATCA
ACTCTAGCTAAAGAATCACGGGCTAAAGCAAGAGCAAGGGCTAGGGAAAGAACAAAGGAG
AAAATGTGCATCAAGAAGCTAAACGAATCAAGAAAC---ATGGGTTCTCATTTAAATCCT
TCAATCCCAATTCATTCAAGGAACAATTTCTTTGAAGTTTTCAAACCATCTGCATCTATT
CGCCAGCCTATTCTTCATTCCCCCATG---ACTAATGAAGCTGCT---GCAGCAGCAACT
------------GGTGACCTAAATCAAGAATCCAATCTCATTAAAAGGATGATTAGG---
---------CACCCTTCGATTTTCGGTTTTCAT---------------------------
---TGCAGT---CTCCCATCCCCTGATGTCAACGAGAATTGGGATATCAGCAGCATAACA
---TCACAATCCAACTTTAATGACATTTTGGATCAG---CACAAATTC------
>HrCYC1
ATGCTAGGTTTCGACAAGCCAAGTAAAACCCTCGAGTGGTTGTTAACGAAATCGAAAGCT
GCCATTAAAGATCTGGTTCATTCAAAGAAA---AGTTCTAGTGCTAGT---GCTAGGGGC
---ATTTCT------------TCCACTTCTGAATGCGAAGTAGTGTTAAATGGT------
---GAAGCT---TTTGAAAATGGGAGTTGTTTATTACGTCCAGATTCGAAGAGGAAATCG
GTGTTGATGAATGCG------TGTAAAGGAGCAAAAGATCCAACACAGACT---GCATCA
ACTCTAGCTAAAGAATCACGGGCTAAAGCAAGAGCAAGGGCTAGGGAAAGAACAAAGGAG
AAAATGTGCATCAAGAAGCTAAACGAATCAAGAAAC---ATGGGTTCTCATTTAAATCCT
TCAATCCCAATTCATTCAAGGAACAATTTCTTTGAAGTTTTCAAACCATCTGCATCTATT
CGCCAGCCTATTCTTCATTCCCCCATG---ACTAATGAAGCTGCT---GCAGCAGCAACT
------------GGTGACCTAAATCAAGAATCCAATCTCATTAAAAGGATGATTAGG---
---------CACCCTTCGATTTTCGGTTTTCAT---------------------------
---TGCAGT---CTCCCATCTCCTGATGTCAACGAGAATTGGGATATCAGCAGCATAACA
---TCACAATCCAACTTTAATGACATTTTGGATCAG---CACAAATTC------
>JhCYC1
ATGCTAGGTTTCGACAAGCCAAGTAAAACCCTCGACTGGTTGTTAACCAAATCGAAAGTG
GCCATTAAAGATCTGGTCCATACAAAGAAA---AGTTCTAGTCCTAGT---GCTAGTGCT
---------------------ACCCCTTCTGAATGTGAAGTAGTGTTAAAT---------
GGTGAA------------------------------------GATTCGAAGAAG------
------------------AGAAGTAAAGGAGCAAAAGATCCAACACAGATT---GCATCG
ACACTAGCTAAAGAATCAAGGGTTAAGGCAAGAGCAAGGGCTAGGGAAAGAACAAAGGAG
AAAATGTGCATCAAAAAGCTAAACGAGTCAGGGAAA---ATGGTTTCTCATTTAAATCCT
ACAATCCCAAATCATTCAAGGGACAAT------------------------------AAT
GTCCGGCCAACACTTCATTGCCCAATCATGACTGATGAAGCAAAT---------------
------------GATGACCGAATTCAAGAATCCAATCTCATTAAAAGGATGATGAGGCCG
CCC------CACCCTTCGATTTTCGGGTTCCAT---------------------------
---TGC------------------GATGTCAATGAGAATTGGGATATCAGCAGCTTAACA
TCATCAAAATCCAACTTCTGTGACATTTTGGATCAG---CACAAATTC------
>RmCYC1
ATGCTAGGTTTCGACAAGCCAAGTAAAACCCTCGACTGGTTGTTAACGAAATCGAAAGTC
GCCATCAAAGATCTGGTGCATACAAAGAAA---AGTTCT------AGT---CCTAGTGCT
---AGTGCTAGGGGCATTTCTTCCCCTTCCGAATGCGAAGTAGTGTTAAATGGT------
---------------------------------------GAAGATTCGAAGAAGAAAAGT
------------------------AAAGAAGCAAAGGATCCAACGCAGATT---GCATCA
ACACTAGCTAAAGAATCAAGGGCTAAGGCGAGAGCAAGGGCTAGGGAAAGAACAAAGGAG
AAAATGTGCATCAAAAAGTTGAACGAATCAGGGAAA---ATGGTTTCTCATCTAAATCCT
ACAATCCCAATT------------------------------------------------
---------------CATTGCCCAATCATGACTGATGAAGCAACT---------------
------------AATGACATGATTCAAGAATCCAATCTCATTAAAAGGATGATGAGGCCG
---------CACCCTTCGATTTTCGGGTTTCATCGC------------------------
------------------------GATGTCAATGAGAATTGGGATATCAGCAGCTTAACA
TCGTCACAATCCAACTTCTGTGACATTTTGGATCAG---CACAAATTC------
>PtCYC1
ATGCTAGGTTTCGACAAGCCAAGTAAAACACTTGAGTGGTTGTTAACGAAATCGAAAGTA
GCAATTAAAGATCTGGTTCATACAAAGAAG---AGT------TCTAGT---GCTAAGAGC
------ACT------------TCTCCTTCTGAATGCGAAGTAGTGTTAAATGGT------
---GAAGCT---TTTGAATATGGGAGTTGTTTATTACCTGCGGATTCAAAGACAAAATCA
GTGTTGATGAATGCTAACCAATGTAAAGGAGCTAAAGATCCAACACAGAGT---GCGTCA
TCTCTAGCTAAAGAATCGAGGGCTAAGGCAAGAGCAAGGGCTAGGGAAAGAACGAAGGAG
AAAATGAGCATCAAGAAGCTAAATGAATCAAGAAAC---ATGAAC---------------
------------------------AATTTGTTTGAAGATTTCAGACCATCGGCATCTAAC
AGCCAGCCTATTCTTCATTGTCCCATG---ACCAATGAAGCTACT---GCTGCCACAGTA
ACAGCAACT---GAACACATAATTCAAGAATCAAATGTCGTTAAAAGGATGCTGAGGCAC
---------CATCCTTCGTTTTTCGGGTTCAGT---------------------------
------------CTCCCATCTCCTAATATCAATGAGAATTGGGATGTTAGCAGTTTAACC
---TCACAATCCAACTTTTGTGACATTTTGGATCAT---CACAAATTC------
>PsCYC1
ATGCTAGGTTTCGACAAGCCAAGTAAAACACTAGAGTGGCTGTTAACGAAATCGAAAGTA
GCCATTAAAGATCTGGTCCATACAAAGAAA---AGC------TCGAGT---GCTAAGAGC
---AATTCT------------TCCCCTTCTGAATGCGAAGTAGTGTTAAATGGT------
---GAAGCT---TTAGAAAATGGGAGTTGTTCATTAGGTGCAGATTCGAAGAGAAAATCG
GTATCGATGAATGCAGACAAATGTAAAGGAGCTAAAGATTCAACACAGAGT---GCATCA
ACTCTAGCTAAAGAATCAAGGGCTAAGGCAAGAGCAAGGGCTAGGGAAAGAACAAAGGAG
AAAATGTCCATCAAGAAGCTAAATGAATCAAGAAAC---ATGGGCTCTAATTTAAATCCT
TCAGTCCCAGTTCAA---AGGAACAATTTGTATGAAGTTTGCAGAACATCTGCATCTAAT
AGTCAGCCTATTCTTCACTGTCCCATA---ACTAATGAAGCTACT---GCTGCAGCAACT
------------GAAGACATAATTCAAGAATCCAATGTCATTAAAAGGATGCTGAGGCTC
---------CACCCTTCGTTTTTTGGGTTTCAT---------------------------
---TGCAGT---CTCCCATCTCCTAATGTCAATGAGAATTGGGATGTTAGCAGCTTAACC
---TCACAATCCAACTTTTGTGACATTTTGGATCAG---CACAAATTC------
>RdCYC1
ATGCTAGGTTTCGACAAGCCAAGTAAAACCCTTGAGTGGTTGTTGACGAAATCGAAAGTT
GCCATTAAAGATCTGGTTCATACAAAGAAA---AAT------TCTAGT---GCTAGAAGC
---ACTTCT------------TCCCCTTCTGAATGTGAAGTGGTGTTAAATGGT------
---GAAGCT---TTTGAAGATGGGAGTTGTTTTTCACTTGCAGATTCGAATAGAAAATCG
GTATTGATGAATGCTAAGAAATGTAAAGGAGCCAAAGATCCAACACATAAT---GCATCA
ACTCTGGCTAAAGAATCAAGGGCTAAGGCAAGAGCAAGGGCCAGGGAAAGGACAAAGGAG
AAAATGTGCATCAAGAAGCTAAATGGATCAAGAAAC---ATGGGTTCTAATTTAAATCAT
TCTGTCCCAATTCAA---AGGAACAATTTGTTTGAAGTTTGCAAACCATCTGCATCTAAT
AGCCAGCCTATTCTTCACTGTCCCATA---ATCAATGAAGCTTCT---GCTGCAGCAACT
------------GAAGACCTAATTCAAGAATCCAATGTCATTAAAAGGATGTTGAGGCAC
---------CACCCTTCGTTTTTCGGGTTTCAT---------------------------
---TGCAGT---ATCCAATCTCCTAATGTCAATGAGAATTGGGACATTAGCAGCTTAACC
---ACACAATCCAACTTCTGTGACATTTTGGATCAG---CACAAATTT------
>AaCYC1
ATGCTAGGTTTCGACAAGCCAAGTAAAACACTTGAGTGGTTGTTAACGAAATCGAAAGTA
GCCATTAAAGATCTGGTTCACACAAAGAAA---AGA---TCTGGT------GCTAGGAGC
---ACTTCT------------TCCCCTTCTGAATCCGAAGTAGTGTTA------AAT---
GGTGAAGCT---TTTGAAAATGGGAGTTGTTTAATAGGTGCAGATTCGAAGGGAAAATCA
GTATTGATGAATGCTAACAAATGTAAAGGAGCTAAAGATCCAACACAGAGT---GCATCA
ACTCTAGCTAAAGAATCAAGAGCTAAGGCAAGAGCAAGGGCTAGGGAAAGAACCAAGGAG
AAAATGTGTATCAAGAAGCTAAATGAGTCAAGAAAC---ATGGGTTCTAATTTAAATCAT
TCAGTCCCAATTCAG---AGGAACAATTTGTTTGAAGTTTGCAGACCATCTGCATCTAAC
GGT------ATTCTTCATTGTCCCACA---ACTAATGTAGCAACT---GCTGCTACAGTA
GCGGCAACTCATGAAGACCTAATTCAAGAATCCAATGTCATTAAAAGGATGCTGAGGCAC
---------CACTCTTCGTTTTTCGGATTCCAT---------------------------
---TGCAGT---CTCCCATCTCCTAATGTCAGTGAGAATTGGGATGTTAGCAGCTTAACC
---TCACAATCCAACTTTTCTGACATTTTGGATCAG---CACAAATTC------
>BlCYC1
ATGCTAGGTTTCGACAAGCCAAGTAAAACACTTGAGTGGTTGTTAACAAAATCGAAAGTA
GCCATTAAAGATTTGATTCAGACAAAGAAG---AGT---TCT---AGT---GCTAGGAGC
---ACTTCT------------TCGCCTTCTGAATGCGAAGTAGTGTTAAATGGT------
---GAAACT---TTTGAATATGGGACTTGTTTATTACCTGCGGATTCGAAGAGAAAATCA
GTGTTGATGAATGCTAACAAATGTAAAGGAGCTAAAGATCCAACACAGAGTATTGCATCA
ACTCTAGCTAAAGAATCAAGGGCTAAGGCAAGAGCAAGGGCTAGGGAAAGAACGAAGGAG
AAAATGTGCATCAAGACGCTAAATGAATCAAGAAAC---ATGAAC---------------
------------------------AATTTGTTTGAAGTTTGCAGACCATCTGCATCTAAT
AGCCAGCCTATTCTTCATTGTCCCGTA---ACCAATGAAGCTACT---GCTGCCACAGTA
GCAGCTACT---GAACACCTAATTCAAGAATCCAACGTCGTTAAAAGGATGCTGAGGCAC
---------CACCCTTCGTTTTTCGAGTTTCAT---------------------------
---TGCAGT---CTCCCATCCCCTAATGTCAATGAGAATTGGGATGTTAGCCGTTTAACC
---TCACAATCCAACTTTTGTGACATTTTGGATCAGCAGCACAAG---------
>CrCYC1C
ATGCTAGGTTTCGACAAGCCAAGTAAAACACTTGAGTGGTTGTTAACGAAATCGAAAGTA
GCCATTAAAGATCTGGTTCATAGAAAGAAG---AGT------TCTAGT---GCTAGGAGC
---ACTTCT------------TCGCCTTCTGAATGCGAAGTAGTGTTAAATGGT------
---GATGCT---TTTAAATATGGGAGGTGTTTATTACCTGCGGATCCGAAGAGAAAATCT
GTGTTGATTAATGCAAACAAATGTAAAGGAGCTAAAGATCCGACACAGAGT---GCATCA
AATCTAGCTAAAGAATCAAGGGTTAAGGCAAGAACAAGGGCTAGGGAAAGAACGAAGGAG
AAAATGTGCATCAAGAAGCTAAATGAATCAAGAAAC---ATGAAC---------------
------------------------AATTTATTTGAAGTTTGCAGACCATCTGCATCTAAT
AGCCAGCCTATTCTTCGTCATCCCATA---ACCAATGAAGTTACT---GCTGCCACAGTA
GCAGCAACT---GAACACCTAATTCAAGAATCCAATGTCATTAAAAGGATGCTGAGGCAC
---------CACCCATCGTTTTTCGGGTTTCATTTCAGT---------------------
------------CTCCCATCTCTTAATGTCAATGAGAATTGGGATGTTAGCAGTTTAACC
---TCACAATCCAACTTTTGTGACATTTTGGATCAG---CACAAATTC------
>DcCYC1C
ATGCTAGGTTTCGACAAGCCAAGTAAAACACTTGACTGGTTATTAACGAAATCGAAGGTA
GCCATTAAAGATCTGCTTCATACAAAGAAA---AGT------TCTAGT---GCTAGGAGC
---ACTTCT------------TCGCCTTCTGAATGCGTAGGGTTAAATGGTAAAGAT---
------------TTTGAATATGGGAGTCGTTTATTACCTGCGGATTCAAAGAGAAAATCT
GAGTTGATGAATGCGAACAAATGTAAAGGAGCTAAAGATCCAACACAGAGT---GCATCA
ACTCTATCTAAAGAATCAAGGGCTAAGGCAAGAGCAAGGGCTAGGGAAAGAACGAAGGAG
AAAATGTGCATCAAGAAGCTAAATGAATCAAGAAAC---CTGAAC---------------
------------------------AGTTTGTTCGAAGTTCATAGACCATCTTCATCTAAC
AGCCAGCCTATTCTTCATTGTCCCATA---TCCAATGAAGCTACT---GCTGCCACAGTG
GCAGCAACT---GAACACCTAATTCAAGAATCCAATGTCGTTAAAAGGATGTTGAGGCAC
CATTATTATCACCCTTCTTTTTTCGGGTTTCAT---------------------------
---TGCAGT---TTCCCATCTCCA------AATGAGAATTGGGATGTTAGCAGTTTAACC
---TCGCAAACCAACTTTTGTGACATTTTGGATCAG---CACAAATTC------
>HbCYC1C
ATGCTAGGTTTCGACAAGCCAAAGAAAACACTTGAGTGGTTGTTAACGAAATCAAAAGAA
GCCATTAAGGATTTGGTTCATTCAAAGAAG---AGT------TCTAGT---GCTAGGAGC
---ACTTCT------------TCGCCTTCTGAATGCGAAGTAGTGTTAAATGGT------
---GAAGCT---TTTGAACATGGGAGCTGTTTATTACCTTCGGATTCGAAGAAAAAATCG
GTGTTGATGAATGCTAACAAATTTAAAGGAGCTAACATTCCAACACAGAGT---GCATCA
ACTCTAGGTAAAGAATTTAGGGCTAAGGCAAGAGCAAGGGCAAGGGAAAGAACGAAGGAG
AAAATGTGCTTCAAGAAGCTAAATGAATCAAGAAAC---ATGAAC---------------
------------------------AATTCGTTTGAAGTTTGCAGACCATCTGCATCTAAT
AGCCAGCCTATTCTTCATTGTCACATA---ACGAATGAAGCTACT---GCTGCCACAGTA
GCAGCAACT---GAACACCTAATTCAAGAATCCAATGTCGTTAAAAGGATGCTGAGGCAC
---------CACCCTTCGTTTTTCGGGTTTCAT---------------------------
---TGCAGT---CTCCCATCTCCTAATGTCAATGAGAATTGGGATGTTAGCAGTTTAACC
---TCACAATCCAACTTTTGTGACATTTTGGATAAG---CACAAATTC------
>ChCYC1C
ATGCTAGGTTTTGACAAGCCAAGTAAAACACTTGAGTGGTTGTTAACGAAATCGAAAGTA
GCCATTAAAGATCTGGCTCATACAAAGAAG---AGT------TCTAGT---GCTAGGAGC
---ACTCCT------------TTGCCTTCTGAATGCGAAGTAGTGTTAAATGGT------
---GAAGCT---TTTGAACATGGGAGTTGTTTATTACCTGCGGATTCAAAGAGAAAATCA
GTGTTGATGAATGCTAACCAATGTAAAGGAGCTAAAGATCCAACACAGAGT---GCGTCA
ACTCTAGCTAAAGAATCAAGGGCTAAGGCAAGAGCAAGGGCTAGGGAAAGAACGAAGGAG
AAAATGTGCATCAAGAAGCTAAATGAATCAAGAAAC---ATGAAC---------------
------------------------AATTTGTTTGAAGTTTGCAGACCATCGGCATCTAAT
AGCCAGCTTATTCTTCATTGTCCCATA---ACCGATGAAGCTACT---GCTGCCACAGTA
ACAGCAACT---GACCACATAATACAAGAATCCAATGTCGTTAAAAGGATGCTGAGGCAC
---------CATCCTTCGTTTTTCGGGTTTCAT---------------------------
---TGCAGT---CTTCCATCTCCTAATATCAATGAGAATTGGGATGTTAGCAGTTTAACC
---TCACAATCCAACTTTTGTGACATTTTGGATCAGCAGCACAAGTTCATC---
>LsCYC1C
ATGCTAGGTTTCGACAAGCCAAGTAAAACACTTGAGTGGTTGTTAACGAAATCGAAAGCA
GCCATTAAAGATCTGGTTCATACAAAGAAG---AGT------TCTAGT---TCTAGGAGC
---ACTTCT------------TCGCCTTCTGAATGCGAAGTAGTGTTAAATCGT------
---GAAGCT---TTTGAATTTGGGAGTTGTTTATTACCTGCGGATTCGAAGAGAAAATCA
GTGTTGATGAATGCTAACAAATGTAAAGGAGCTAAAGATCCAACACAGAGT---GCATCA
ACTCTGGCTAAAGAATCAAGGGCTAAGGCAAGAGCAAGGGCAAGGGAAAGAACGAAGGAA
AAAATGGGCATCAAGAAGCTAAATGAATCAAGAAAC---ATGAAC---------------
------------------------AATTTGTTTGAAGTTTGCAGACCATCTGCATCTAAT
ATCCAGCCTATTCTTCATTGTCCCATT---ACCAATGAAGCTACT---GCTGACACAGTA
GTAGCAACT---AAACACCTAATTCAAGAATCCAATGTCGTTAAAAGGATGCTGAGGCAC
---------CACCCTTCGTTTTTCGGGTTTCAT---------------------------
---TGCAGT---CTCCCATCAACTAATGTCAATGATAATTGGGATGTCAGCAGTTTAACC
---TCACAATCCAACTTTTGTGACATTTTGGATCAG---CACAAATTC------
>LpCYC1C
ATGTTAGGTTTTGACAAGCCAAGTAAAACACTTGAGTGGTTGTTATCGAAATCGAAATCC
GCCATTAAAGATCTGGTTCATAGAAAGAAG---AAT------TCTAGT---GCTAGGAGC
---ACTTCT------------TCCCCTTCTGAATGCGAAGTAGTGTTAAATGGTACT---
---GAAGCT---TTTGAATATGGGAGTTGTTTATTACCTGCGGATTCGAAGAGAAAATCA
GTGTTGATGAATGCTAACAAATGTAAAGGCGCTAAAGATCCAACACAGAGT---GCATCA
ACTCTAGCTAAAGAATCAAGGGCTAAGGCAAGAGCAAGGGCAAGAGAAAGAACAAAGGAG
AAAATGTGCATCAAGAAGTTAAATGAATCAAGAAAC---ATGAAC---------------
------------------------AGTTCGTTTGAAATTTGC------------------
------------------------------------------------------------
------------------------------------------------------------
---------AGACCA---------------------------------------------
------------------------------------------------------------
---TCTGCATCT------------------------------------------
>CaCYC1
ATGCTAGGTTTCGACAAGCCAAGTAAAACACTTGAGTGGTTGTTAACGAAATCGAAAGTA
GCCATTAAAGATCTGGTTCACACAAAGAAA---AGT------TCTAGT---GCTAGGAGC
---ACTTCT------------TCCCCTTCTGAATGCGGAGTAGTGTTAAATGGT------
---GAAGCT---TTTGAAAATGGGAGTTGTTTATTAGGTGCAGATTTGAAAAGAAAATCG
GTATCGATGAATGCTAACAAATGTAAAGGAGCTAAAGATCCAACACAGAGT---GCATCA
ACTCTAGCTAAAGAATCAAGGGCTAAGGCAAGAGCAAGGGCTAGGGAAAGAACCAAGGAG
AAAATGTGCATCAAGAAGCAAAATGAATCAAGAAAC---ATGTGTTCTAATTTAAATCCT
TCCGTCCCAATTCAG---AGAAACAATTTGTTTGAAGTTTGCAGACCCTTTGCATCTAAT
AGT------ATTCTTCATTGTCCCATA---ACTAATGAAGCAACT---GCCTCTACAGTA
GCAGCAACTCATGAAGACCTAATTCAAGAATCCAATGTCATTAAAAGGATGCTGAGGCAC
---------CACTCTTCGTTTTTCGGGTTCCAT---------------------------
---TGCAGT---CTCCCATCTCCTAATGTTAATGAGAATTGGGATGTTAGCAGCTTAACC
---TCACAATCCAACTTTTGTGACATTTTGGATCAG---CACAAATTC------
>CrCYC1D
ATGCTAGGTTTCGACAAGCCAAGCAAAACACTTGAGTGGTTGTTAACGAAATCGAAAGTA
GCCATTAAAGATCTGGTT---------------------------------CCTAGGAGC
---ACTTCT------------TCCCCTTCTGAATGCGAAGTGGTGTTAAATGGT------
---GAAGCT---TTTGAAAACCGGAGTCGTTTATCAGGTGCAGATTCGATGAGAAAATCG
GTATCTATGAATGCTAACAAATGTAAAGGAGCTAAAGATCCAACACCGAGT---GCATCA
ACTCTAGCTAAAGAATCAAGGGCTAACGCAAGAGCAAGGGCTAGGGAAAGAACCAAGAAG
AAAATGTGCATCAAGAAGCTAAATGAATCAAGAAAC---ATGGATTCTAATTTAAATCCT
TCAGTCCCAATTCAG---AGGAACAATTTGTTTGAAGTTTGCAGACCAGCTGCATCTAAT
AGT------ATTCTTCATTGTCCCATA---ACTAATGAAGCAACT---ACTGCTACAGTA
GCACCAACTCATGAAGACCTAATCCAA---TCCAATGTCATTAAAAGGATGCTGAGGCAC
---------CACTCTTCTTTTTTCGGGTTCCAT---------------------------
---TGCAGT---CTCCCATCTCCTAATGTCAATGAGAATTGGGATGTTAGCAGCTTAACC
---TCACAATCCAACTTTTGTGACATTTTGGATCAG---CACAAATTC------
>HbCYC1D
ATGCTAGGTTTCGACAAGCCAAGTAAAACACTTGAATGGTTGTTAACGAAATCAAAAGTA
GCCATTAAAGATCTGGTCCAGACAAAGAAA---AGT------TATAGT---GCTAGGAGC
---ACTTCT------------TCCCCTTCTGAATGCGAAGTAGTGTTAATTGGT------
---GAAGCT---TATGAAAATGGAAGTTGTTTATTAGGTGCAGATTCGAAGAGAAAATCG
GTATCGATGAATGCTAACACATGTAAAGGAGTTAAAGATCCAACACAGAGT---GCATCA
ACTCTAGCTAAAGAATCAAGGGCTAAGGCAAGAGCAAGGGCTAGGGAAAGAACCAAGGAG
AAAATGTGCATCAAGAAGCTAAATGAATCAAGAAAC---ATGGGTTCTAATTTAAATTCT
TCAGTCCCAATTCAG---AGGAACAATTTGTTTGAAGTTTGCAGACCATCTGCATCTAAT
AGT------ATTCTTCATTGTCCCATA---ACTAATGAAGCAACT---GTTGCTACAGTA
ACAGCAACTCATGAAGACCTAATTCAAGAATCAAATGTCATTAAAAGGATGCTGAGGCAC
---------CACTCTTCGTTTTTCGGGTTCCAT---------------------------
---GGCAGT---CTCCCATCTCCTAATGTCAATGCGAATTGGGATGTTAGCAGCTTAACC
---TCACAACCCAAGTTT------------------------------------
>DcCYC1D
ATGCTAGGTTTCGACAAGCCAAGTAAAACACTTGAGTGGTTGTTAACGAAATCGAAAGTA
GCCATTAAAGATCTGGTTCACGCAAAGAAA---AGT------TCTAGT---GCTAGGGGC
---ACTTCT------------TCCCCTTCTGAATGCGAAGTAGTGTTAAATGGT------
---GAAGCT---TTTGAAAATGGGACTTGTTTAGTAGGTGCAGATTCGAAGAGAAAATGG
GTATCGATTAACGCTAACAAATGTAAAGGAGCTAAAGATCCGTCACAGAGT---GCATCA
ACTCTAGCTAAAGAATCAAGGGCTAAGGCAAGAGCAAGGGCTAGGGAAAGAACCAAGGAG
AAAATGTGCATCAAGCAGCTAAATGAATCAAGAAAC---ATGGGTTCTATTTTAAATCCT
TCAGTTCCGATTCAG---AGGAACAATTTGTTTGAAGTGTGCAGACCATCAGCATCTAAT
AGT------ATTCTTCTTTGTCCCATA---ACTAGTGAAGCAACT---ACTGCTACAGTA
GCAGCAACTCATGAAGACCTAATTCAAGACTCCAATGTCATTAAAAGGATGCTGAGGCAC
---------CACTCTTCGTTTTTCGGGTTCCAT---------------------------
---TGCAGC---CTTCCAGCTCCTAATGTCAATGAGGATTGGAATGTTAGCAGCTTAACC
---TCACAATCCAACTTTTGTGACATTTTGGATCAG---CACAAATTC------
>LsCYC1D
ATGCTAGGTTTCGACAAGCCAAGTAAAACACTTGAGTGGTTGTTAACGAAATCGAAAGTA
GCCATTAAAGATCTGGTTCACACAAAGAAA---AGT------TCTAGT---GCTAGGAGC
---ACTTCT------------TCCCCTTCTGAATGCGAAGTAGTGTTAAATGAT------
---GAGGCT---TTTGAAAATGGGAGTTATTTATTAGGTGCAGATTCGAAGAGAAAATGG
GTATCGATGAATGCTAACAAATGTAAAGGAGCTAAAGATCCAACTCAGAGT---GCATCA
ACTCTAGCTAAAGAATCAAGGGCTAAGGCAAGAGCAAGGGCTAGGGAAAGAACCAAGGAG
AAAATGTGCATCAAGAAGCTAAATGAATCAAGAAAC---ATGGGTTCTAATTTAAATCCT
TCAGTCCCAATTCAG---AGGAACAATTTGTTTGAAGTTTGCAGACCATCTGCATCTAAT
AGT------TTTCTTCATTGTTCCATA---ACTAATGAAGCAACT---GCTGCTACAGTA
GCAGCAACTCATGAAGACCTAATTCAAGAATCCAATGTCATTAAAAGGATGCTGAGGCAC
---------CACTCTTCGTTTTTCGGGTTATAT---------------------------
---TGCAGT---CTCCCATCTCCTAATGTCAATGAGAATTGGGATGCTAGCAGCTTAACC
---TCACAATCCAACTTTTGTGACATTTTGGATCAG---CACAAATTC------
>LpCYC1D
ATGCTAGGTTTCGACAAGCCAAGTAAAACACTTGAGTGGTTGTTATCGAAATCGAAAGTA
GCCATTAAAGATCTTGTTCACAAAAAGAAG---AAT------TCTAGT---GCTAGGAGC
---ACTTCT------------TCCCCTTCTGAATGTGAAGTAGTGTTAAATGGT------
---GAAGCT---TTTGAAAATGGGAGTTGTTTATTAGGTGAAGATTCGAAGAGAAAATCG
GTATCGATGAATTCTAACAAATGTAAAGGAGCTAAAGATCCAACACAGAGT---GCATCA
ACTCTAGCTAAAGAATCAAGGGCTAAGGCAAGGGCAAGGGCTAGGGAAAGAACCAAGGAG
AAAATGTGCATCAGGCAGCTAAATGAATCAAGAAAC---ATGGGTACTAATTTAAATCCT
TCAGTCCCAATTCAG---AGGAACAATTTGTTTGAAGTTTTCAGACCATCTGCATCTAAT
TGT------ATTCTTCATTGTCCCATA---ACTAATGAAGCAACT---GCTGCTACAGTA
GAAGCAACTCATGAAGACCTAATTCAAGAATCCAATGTCATTAAAAGGATGCTGAGGCAC
---------CACTCTTCGTTTTTCGGGTTCCAT---------------------------
---TGCAGT---CTCCCATCTCCTAATGTCAATGAGAATTGGGATGTTAGCAGCTTAACC
---TCACAATCCAACTTTTGTGACATTTTGGATCAG---CACAAATTCATAATC
>OpdCYC1C
ATGCTAGGTTTTGACAAGCCAAGTAAAACACTTGAGTGGTTGTTAACGAAATCGAAAGTA
GCCATTAAAGATCTGATTCATACAAAGAAG---AGT------TCTAGT---GCTAGGAGC
---ACTTCT------------TCGCCTTCTGAGTGCGAAGTAGTGTTAAATGGT------
---GAAGCT---TTTGAATATGGGAGTTGTTTATTACCTGCGGATTCGAAGAGAAAATCA
GTGTTGATGAATGCTAACAAATGTAAAGGAGCTAAAGATCCAACACAGAGTACAGCATCA
ACTCTAGCTAAAGAATCAAGGGCTAAGGCAAGAGCAAGGGCTAGGGAAAGAACGAAGGAG
AAAATGTGCATCAAGACGCTAAAAGAATCAAGAAAC---ATGAAC---------------
------------------------AATTTGTTTGAAGTTTGCAGACCATCTGCATCTAAT
AGCCAGCCTATTCTTCATTGTCCCATA---ACCAATGAAGCTACT---GCTGCCACAGTA
GCAGCTACC---GAACACCTAATTCAAGAATCCAATGTCGTTAAAAGGATGCTGAGGCAC
---------CACCCTTCGTTTTTCGGGTTTCAT---------------------------
---TGCAGT---CTCCCATCCCCTAATGTCAATGAGAATTGGGATGTTAGCAGTTTAACC
---CCACAATCCAACTTTTGTGACATTTTGGATCAG---CACAAATTC------
>OpdCYC1D
ATGCTAGGTTTCGACAAGCCAAGTAAAACACTTGAGTGGTTGTTAACGAAATCGAAAGTA
GCCATTAAAGATCTGGTTCACAGAAAGAAA---AGT------TCTAGC---GCTAGGAGC
---ACTTCT------------TCCCCTTCTGAATGCGAAGTAGTGTTAAATGGT------
---GAAGCT---TTTGAAAATGGGAGTTGTTTATTAGGTGCAGATTCGAAGAGAAAATCG
GCATCGATGAATGCGAACAAAAGTAAAGGAGCTAAAGATCCAACACATAGT---GCATTT
---CTAGCTAAAGAATCAAGGGCTAAGGCAAGAGCAAGGGCTAGGGAAAGAACCAAGGAG
AAAATGTGCATCAGGAAGTTAAATGAATCAAGAAAC---ATGGGTACTAATTTAAATCCT
TCAGTCCCA---------AGGAACAATTTGTTTGAAGTTTGCAGACCATCTGCATCTAAT
AGT------ATTCTTCATTGTCCCATA---ACTAATGAAGCAACT---GCTGCTATAGTA
GCAGCAACTCCAGAAGACCTAATTCAAGAATCCAATGTGATTAAAAGGATGCTGAGGCAC
---------CACTCTTCGTTTTTCGGGTTCCAT---------------------------
---TGCAGT---CTCCCATCTCCAAATGTCAATGAGAATTGGGATGTTAGCAGCTTAACT
---TCACAATCCAACTTTTGTGACATTTTGGATCAG---CACAAGTTC------
>ChCYC1D
ATGCTAGGTTTTGACAAGCCAAGTAAAACACTTGAGTGGTTGTTAACGAAATCGAAAGTA
GCCATTAAAGATCTGGTTCATACAAAGAAA---AGT------TCCAGT---GCTAGGAGC
---ACTTCT------------TCCCCTTCTGAATGCGAAGTAGTGTTAAATGGC------
---GAAGCT---TTTGAAAATGGGAATTGTTTATTAGGTGAAGATTCGAAGAGAAAATGG
GTATCGATTAATGCTAACAAATGTAAAGGAGCTAAAGATCCAACACAGAGT---GCATCA
ACTCTAGCTAAAGAATCAAGGGCTAAGGCAAGAGCAAGGGCTAGGGAAAGAACCAAGGAG
AAAATGTGCATCAAGAAGCTAAATGAATCAAGAAAC---ATGGGTTCTAATTTAAATCCT
TCGGTCCCAATTCAG---AGAAACAATTTGTTTGAAGTTTGCCGACCATCTGCATCTAAT
------------ATTCATTGTCCCATA---ACTAATGAAGCAACT---ACTGCTACAGTA
GCAGCAACTCCAGAAGACCTAATTCAAGAATCCAATGTGATTAAAAGGATGCTGAGGCAC
---------CACTCTTCGTTTTTCGGGTTCCAT---------------------------
---TGCAGT---CTCCCATCTCCAAATGTCAATGAGAATTGGGATGTTAGCAGCTTAACT
---TCACAATCCAACTTTTGTGACATTTTGGATCAG---CACAAGTTCATC---
>ObCYC1
ATGCTAGGTTTTGACAAGCCAAGTAAAACACTTGAGTGGTTGTTAACGAAATCGAAAGTA
GCCATTAAAGATCTGATTCATACAAAGAAG---AGT------TCTAGT---GCTAGGAGC
---ACTTCT------------TCGCCTTCTGAATGCGAAGTAGTGTTAAATGGT------
---GAAGCT---TTTGAATATGGAAATTGTTTATTACCTGCGGATTCGAAGAGAAAATCA
GTGTTGATGAATGCTAACAAATGTAAAGGAGCTAAAGATCCAACACAGAGTACTGCATCA
ACTCTAGCTAAAGAATCAAGGGCTAAGGCAAGAGCAAGGGCTAGGGAAAGAACGAAGGAG
AAAATGTGCATCAAGACGCTAAATGAATCAAGAAAC---ATGAAC---------------
------------------------AATTTGTTTGAAGTTTGCAGACCATCTGCATCTAAT
AGCCAGCCTATTCTTCATTGTCCCATA---ATCAATGAAGCTACT---GCTGCCACACTA
GCAGCTCCA---GAAGACCTAATTCAAGAATCCAATGTCGTTAAAAGGATGCTGAGGCAC
---------CACCCTTCGTTTTTCGGGTTTCAT---------------------------
---TGCAGT---CTCCCATCCCCTAATGTCAATGAGAATTGGGATGTTAGCAGTTTAACC
---TCACAATCCAACTTTTGTGACATTTTGGATCAG---CACAAGTTCATC---
